# Supplementary material for: Inferring multi-target QSAR models with taxonomy-based multi-task learning
Source: J Cheminform. 2013 Jul 11;5:33. doi: 10.1186/1758-2946-5-33 (PMC4104930; doi:10.1186/1758-2946-5-33)
Supplement: Additional file 2 — Details for the chemical data sets. The ZIP archive contains the ChEMBL IDs and the pIC50 values of the four kinase subsets and the kinome data. A pIC50 value of “NaN” denotes a missing pIC50 value for a target and compound. Additionally, the archive contains the Newick trees for the chemical data, the task similarity matrices used for GRMT, and the size of the target sets of the kinome data. [file 1758-2946-5-33-S2.zip › MAPKlabels.csv]

compound	MAPK9	MAPK8	MAPK10
CHEMBL1288100	6.568636235841013	6.853871964321762	6.795880017344075
CHEMBL1288128	5.585026652029182	6.1487416512809245	6.086186147616283
CHEMBL1288127	5.275724130399211	5.769551078621726	5.795880017344075
CHEMBL1288129	5.119186407719209	5.853871964321762	5.795880017344075
CHEMBL1288159	5.698970004336019	6.3872161432802645	6.327902142064283
CHEMBL1288160	6.327902142064283	7.318758762624412	7.113509274827518
CHEMBL1681992	5.503070351926785	6.229147988357856	6.154901959985743
CHEMBL1681998	5.735654492949908	6.54821356447571	6.580044251510242
CHEMBL1681996	6.031517051446065	6.455931955649724	6.508638306165727
CHEMBL1681999	5.344477403746582	6.224025668870631	6.297569463554475
CHEMBL393861	7.070581074285707	7.173925197299173	6.747146969020107
CHEMBL1288216	5.522878745280337	6.522878745280337	6.214670164989233
CHEMBL1288215	5.508638306165727	6.568636235841013	6.214670164989233
CHEMBL1773329	5.721246399047171	6.318758762624412	6.055517327849832
CHEMBL1288006	5.301029995663981	6.080921907623926	5.823908740944319
CHEMBL1288004	5.823908740944319	5.468521082957745	5.026872146400302
CHEMBL1288039	5.060480747381382	6.102372908709558	5.795880017344075
CHEMBL1681791	6.06398920428479	7.508638306165727	7.2076083105017466
CHEMBL1288099	6.1487416512809245	6.568636235841013	6.251811972993799
CHEMBL1288098	5.2441251443275085	5.958607314841775	5.823908740944319
CHEMBL248370	7.173925197299173	7.036212172654444	6.3851027839668655
CHEMBL392615	7.508638306165727	7.823908740944319	7.508638306165727
CHEMBL392614	7.823908740944319	7.5376020021010435	7.494850021680094
CHEMBL377383	7.130768280269024	7.619788758288394	6.920818753952375
CHEMBL377408	7.275724130399211	7.920818753952375	7.431798275933005
CHEMBL248176	7.6020599913279625	7.886056647693163	7.2441251443275085
CHEMBL1614820	7.508638306165727	7.494850021680094	7.6020599913279625
CHEMBL1784665	5.913640169325252	5.164309428507575	6.438898616350944
CHEMBL1784666	6.063486257521107	5.145693958198919	6.610833915635467
CHEMBL259060	7.495699914119041	7.522878745280337	7.522878745280337
CHEMBL1287859	5.00436480540245	6.050609993355088	6.045757490560675
CHEMBL1946646	8.045757490560675	7.040958607678906	7.886056647693163
CHEMBL1946647	7.958607314841775	6.823908740944319	7.795880017344075
CHEMBL424872	6.920818753952375	7.9234649800528745	7.221848749616356
CHEMBL245936	8.301029995663981	7.657577319177793	8.301029995663981
CHEMBL1946837	7.6020599913279625	6.568636235841013	7.619788758288394
CHEMBL1682011	6.903089986991944	6.978810700930062	6.844663962534939
CHEMBL1682012	7.376750709602099	7.823908740944319	7.6020599913279625
CHEMBL1682010	7.0915149811213505	7.346787486224656	7.096910013008056
CHEMBL1682015	8.096910013008056	8.045757490560675	8.221848749616356
CHEMBL1682016	7.301029995663981	7.552841968657781	7.481486060122113
CHEMBL1682013	7.376750709602099	7.6020599913279625	7.552841968657781
CHEMBL1682014	8.045757490560675	8.397940008672037	8.301029995663981
CHEMBL1682009	6.638272163982407	6.525783735923745	6.2262135550188065
CHEMBL1682008	5.790484985457369	6.334419008982047	6.705533773838407
CHEMBL1682007	5.886056647693163	6.645891560852599	6.489454989793388
CHEMBL1682006	6.084072788302884	6.480172006224281	6.3325470471100465
CHEMBL1682020	7.376750709602099	7.823908740944319	7.7447274948966935
CHEMBL1682021	7.3872161432802645	7.920818753952375	7.920818753952375
CHEMBL1682018	7.585026652029182	7.958607314841775	8.154901959985743
CHEMBL1682017	7.366531544420414	7.853871964321762	7.958607314841775
CHEMBL1682019	7.045757490560675	7.376750709602099	7.468521082957745
CHEMBL1682002	5.3819519032879075	6.163675884293248	5.991399828238082
CHEMBL1682003	6.116338564846383	7.022276394711152	6.790484985457369
CHEMBL1682004	6.388276691992658	7.259637310505756	6.958607314841775
CHEMBL1682005	6.153044674980176	7.107905397309519	6.903089986991944
CHEMBL1682000	6.212539525481585	6.5301779840218375	7.00436480540245
CHEMBL1682001	5.58989792335714	6.546681659952962	6.645891560852599
CHEMBL1946330	6.853871964321762	5.7447274948966935	6.585026652029182
CHEMBL1946334	7.585026652029182	6.638272163982407	7.508638306165727
CHEMBL1946333	8.0	7.1249387366083	7.920818753952375
CHEMBL1946332	7.337242168318426	6.236572006437063	7.301029995663981
CHEMBL1946331	7.180456064458132	6.096910013008056	6.958607314841775
CHEMBL1946337	6.853871964321762	5.5376020021010435	6.443697499232713
CHEMBL1946336	7.080921907623926	6.075720713938118	7.017728766960432
CHEMBL1946335	6.366531544420414	5.443697499232713	6.443697499232713
CHEMBL1946339	6.619788758288394	5.585026652029182	6.619788758288394
CHEMBL1946325	6.920818753952375	5.958607314841775	6.6777807052660805
CHEMBL1946327	6.886056647693163	5.6020599913279625	6.853871964321762
CHEMBL1946329	6.443697499232713	5.200659450546418	6.167491087293763
CHEMBL1946328	7.337242168318426	5.958607314841775	6.886056647693163
CHEMBL1946340	7.853871964321762	6.795880017344075	7.769551078621726
CHEMBL1946341	7.2839966563652006	6.309803919971486	7.200659450546419
CHEMBL1946495	7.657577319177793	6.7447274948966935	7.619788758288394
CHEMBL1287974	5.619788758288394	6.6020599913279625	6.259637310505756
CHEMBL1287916	5.522878745280337	6.275724130399211	6.036212172654444
CHEMBL245336	7.657577319177793	7.886056647693163	7.853871964321762
CHEMBL245335	7.055517327849832	7.221848749616356	6.97061622231479
CHEMBL1822309	7.769551078621726	8.698970004336019	8.096910013008056
CHEMBL1822307	7.5376020021010435	8.397940008672037	8.096910013008056
CHEMBL1822308	7.275724130399211	8.154901959985743	8.045757490560675
CHEMBL1822305	7.886056647693163	9.0	8.522878745280337
CHEMBL1822306	7.2076083105017466	8.0	7.958607314841775
CHEMBL1950304	8.0	7.292429823902063	8.154901959985743
CHEMBL1950303	7.42021640338319	6.3979400086720375	7.494850021680094
CHEMBL1950289	8.154901959985743	7.214670164989233	8.221848749616356
CHEMBL1822154	6.838631997765025	7.886056647693163	7.823908740944319
CHEMBL1822152	8.0	9.0	8.698970004336019
CHEMBL1822153	7.180456064458132	8.154901959985743	8.221848749616356
CHEMBL1822151	8.0	9.0	8.698970004336019
CHEMBL1822150	7.167491087293763	7.958607314841775	7.721246399047171
CHEMBL1822138	7.494850021680094	8.045757490560675	7.853871964321762
CHEMBL1822139	7.7447274948966935	8.301029995663981	8.221848749616356
CHEMBL1822136	6.4723700991286615	6.749579997691106	6.552841968657781
CHEMBL1822137	7.619788758288394	7.0915149811213505	6.73754891026957
CHEMBL1822134	6.853871964321762	7.853871964321762	7.3872161432802645
CHEMBL1822135	6.785156151952302	7.6777807052660805	7.2839966563652006
CHEMBL1822132	7.167491087293763	7.795880017344075	7.619788758288394
CHEMBL1822133	7.036212172654444	7.769551078621726	7.522878745280337
CHEMBL1822149	7.920818753952375	8.698970004336019	8.221848749616356
CHEMBL1822145	7.823908740944319	8.522878745280337	8.301029995663981
CHEMBL1822146	8.301029995663981	8.698970004336019	8.045757490560675
CHEMBL1822147	7.6777807052660805	8.221848749616356	8.045757490560675
CHEMBL1822148	6.714442690992226	7.508638306165727	7.1487416512809245
CHEMBL1822141	7.6777807052660805	8.397940008672037	8.221848749616356
CHEMBL1822142	7.42021640338319	8.096910013008056	7.853871964321762
CHEMBL1822143	7.130768280269024	8.096910013008056	8.096910013008056
CHEMBL1822144	7.443697499232713	8.522878745280337	7.853871964321762
CHEMBL1822140	8.096910013008056	8.397940008672037	8.154901959985743
CHEMBL245733	7.853871964321762	7.823908740944319	7.318758762624412
CHEMBL245732	7.346787486224656	7.2441251443275085	6.920818753952375
CHEMBL245724	6.6020599913279625	6.494850021680094	6.3872161432802645
CHEMBL1644639	7.013228265733755	6.376750709602099	7.795880017344075
CHEMBL1644645	6.769551078621726	6.045757490560675	7.443697499232713
CHEMBL1644642	7.013228265733755	6.154901959985743	7.5376020021010435
CHEMBL1644643	6.275724130399211	5.346787486224656	6.795880017344075
CHEMBL1644646	7.236572006437063	6.443697499232713	7.619788758288394
CHEMBL1644640	6.494850021680094	5.42021640338319	7.036212172654444
CHEMBL1644641	6.823908740944319	5.853871964321762	7.0
CHEMBL1644629	5.823908740944319	5.142667503568732	6.3872161432802645
CHEMBL1644632	6.721246399047171	6.130768280269024	7.154901959985743
CHEMBL1644633	5.275724130399211	5.769551078621726	6.022276394711152
CHEMBL1644634	6.107905397309519	5.376750709602099	6.366531544420414
CHEMBL1644636	6.2441251443275085	5.585026652029182	7.026872146400302
CHEMBL1644637	6.823908740944319	6.958607314841775	7.853871964321762
CHEMBL1644638	7.214670164989233	6.376750709602099	7.657577319177793
CHEMBL1644630	6.356547323513812	5.337242168318426	6.920818753952375
CHEMBL1644619	6.886056647693163	6.130768280269024	7.494850021680094
CHEMBL1644618	7.161150909262744	6.0	7.619788758288394
CHEMBL1644626	6.022276394711152	5.481486060122113	6.6020599913279625
CHEMBL1644624	6.327902142064283	5.2441251443275085	7.214670164989233
CHEMBL1644625	6.958607314841775	5.657577319177793	7.3979400086720375
CHEMBL1644622	6.657577319177793	5.7447274948966935	7.154901959985743
CHEMBL1644623	6.4089353929735005	5.4089353929735005	6.886056647693163
CHEMBL1644620	6.6020599913279625	5.7447274948966935	7.070581074285707
CHEMBL246543	6.55129368009492	7.229147988357856	6.149966742310231
CHEMBL1644615	7.031517051446065	6.00436480540245	7.267606240177032
CHEMBL246545	5.809388202186395	5.872895201635193	5.301029995663981
CHEMBL246544	6.752026733638194	6.443697499232713	6.235077015350112
CHEMBL215943	6.761953896871205	6.410050398674292	6.838631997765025
CHEMBL245533	7.309803919971486	7.431798275933005	7.086186147616283
CHEMBL7064	7.165290604930088	7.113619782408009	6.9305022595225125
