# Supplementary material for: Inferring multi-target QSAR models with taxonomy-based multi-task learning
Source: J Cheminform. 2013 Jul 11;5:33. doi: 10.1186/1758-2946-5-33 (PMC4104930; doi:10.1186/1758-2946-5-33)
Supplement: Additional file 2 — Details for the chemical data sets. The ZIP archive contains the ChEMBL IDs and the pIC50 values of the four kinase subsets and the kinome data. A pIC50 value of “NaN” denotes a missing pIC50 value for a target and compound. Additionally, the archive contains the Newick trees for the chemical data, the task similarity matrices used for GRMT, and the size of the target sets of the kinome data. [file 1758-2946-5-33-S2.zip › PIMlabels.csv]

compound	PIM1	PIM3	PIM2
CHEMBL1910892	7.522878745280337	7.236572006437063	6.54821356447571
CHEMBL1910895	5.769551078621726	5.130768280269024	5.142667503568732
CHEMBL1910893	8.045757490560675	7.920818753952375	7.4089353929735005
CHEMBL1910894	8.397940008672037	7.657577319177793	7.376750709602099
CHEMBL1910906	6.6020599913279625	6.508638306165727	5.301029995663981
CHEMBL1910901	6.958607314841775	6.585026652029182	6.187086643357144
CHEMBL2048861	7.552841968657781	7.443697499232713	6.7447274948966935
CHEMBL2048862	7.443697499232713	7.376750709602099	6.6020599913279625
CHEMBL2048864	7.7447274948966935	7.585026652029182	7.086186147616283
CHEMBL2048859	7.214670164989233	6.958607314841775	6.301029995663981
CHEMBL2048867	8.0	8.0	6.823908740944319
CHEMBL2048869	8.0	8.221848749616356	6.795880017344075
CHEMBL2047864	6.795880017344075	6.4089353929735005	6.795880017344075
CHEMBL255421	6.022276394711152	6.552841968657781	5.6020599913279625
CHEMBL2046468	7.920818753952375	8.301029995663981	7.102372908709558
CHEMBL2035597	5.301029995663981	5.301029995663981	5.301029995663981
CHEMBL2035598	7.552841968657781	7.522878745280337	6.066512712151295
CHEMBL2035624	7.958607314841775	7.769551078621726	6.533132379645891
CHEMBL2035623	8.096910013008056	8.096910013008056	6.223298816011589
CHEMBL2035626	8.522878745280337	8.096910013008056	7.060480747381382
CHEMBL2035625	7.823908740944319	7.6777807052660805	5.759201228882668
CHEMBL2035628	8.397940008672037	8.096910013008056	7.5376020021010435
CHEMBL2035627	8.397940008672037	7.698970004336019	6.872895201635193
CHEMBL2035629	8.522878745280337	8.301029995663981	7.167491087293763
CHEMBL2035630	8.154901959985743	8.096910013008056	7.5376020021010435
CHEMBL2035631	7.494850021680094	7.3872161432802645	6.136677139879544
CHEMBL2035632	8.045757490560675	8.0	7.167491087293763
CHEMBL2035633	7.568636235841013	7.958607314841775	6.705533773838407
CHEMBL2035615	5.301029995663981	5.301029995663981	5.301029995663981
CHEMBL2035614	6.688246138944246	7.1487416512809245	5.62397081827182
CHEMBL2035613	5.301029995663981	5.932557157223619	5.301029995663981
CHEMBL2035612	5.525492360883025	5.9051796196452	5.301029995663981
CHEMBL2035619	6.424812155072339	6.0915149811213505	5.301029995663981
CHEMBL2035617	6.303643611266668	6.779891911959945	5.47755576649368
CHEMBL2035616	5.72792621249999	6.070581074285707	5.301029995663981
CHEMBL2035621	7.853871964321762	7.886056647693163	6.185086818724926
CHEMBL2035622	7.455931955649724	7.638272163982407	5.9714287473074625
CHEMBL2035620	7.619788758288394	7.638272163982407	6.070581074285707
CHEMBL2035639	7.113509274827518	7.468521082957745	6.318758762624412
CHEMBL2035638	8.0	7.958607314841775	6.847711655616943
CHEMBL2035637	7.7447274948966935	7.508638306165727	6.272458742971444
CHEMBL2035636	8.522878745280337	7.7447274948966935	6.790484985457369
CHEMBL2035635	8.0	8.045757490560675	6.958607314841775
CHEMBL2035634	7.795880017344075	7.455931955649724	6.298432014944073
CHEMBL2035641	6.236572006437063	6.795880017344075	6.075720713938118
CHEMBL2035642	6.1938200260161125	6.6020599913279625	6.2076083105017466
CHEMBL2035640	7.619788758288394	7.958607314841775	6.853871964321762
CHEMBL2035611	5.301029995663981	5.35723879673468	5.301029995663981
CHEMBL2035610	7.638272163982407	6.991399828238082	5.632644078973981
CHEMBL2035607	6.55129368009492	6.690369832574102	5.464832514885056
CHEMBL2035608	5.40197592766581	7.055517327849832	5.301029995663981
CHEMBL2035605	7.214670164989233	7.508638306165727	5.838332587562264
CHEMBL2035606	6.634512015109101	6.97469413473523	5.425390058659813
CHEMBL2035603	7.769551078621726	7.7447274948966935	6.1073489661227
CHEMBL2035604	7.00436480540245	6.982966660701219	5.405165644416682
CHEMBL2035609	6.533132379645891	6.543633966870957	5.301029995663981
CHEMBL1240961	8.167491087293763	7.906578314837765	6.882728704344236
CHEMBL1950228	8.096910013008056	7.886056647693163	6.455931955649724
CHEMBL85105	6.050609993355088	6.136677139879544	5.327902142064283
CHEMBL1794051	6.769551078621726	7.0	7.154901959985743
CHEMBL2030389	7.886056647693163	7.920818753952375	6.7121982700697735
CHEMBL2030387	8.409078206027614	7.958607314841775	7.309803919971486
CHEMBL2030388	8.221848749616356	8.221848749616356	7.142667503568732
CHEMBL2030386	8.093543321678572	8.397940008672037	7.167491087293763
CHEMBL2030376	7.958607314841775	8.0	6.91721462968355
CHEMBL2030375	6.277369193122736	6.460923901207224	5.528268348519949
CHEMBL583972	6.920818753952375	8.0	6.292429823902064
CHEMBL2037200	8.301029995663981	7.795880017344075	7.6020599913279625
CHEMBL1915638	7.8979400086720375	6.812479279163537	8.022878745280337
CHEMBL1915639	8.048455006504028	6.338187314462739	7.9604093769761874
CHEMBL1915640	8.056754637413759	6.628932137728264	7.761439372640169
CHEMBL1915641	8.34948500216801	7.455931955649724	7.736830361305078
CHEMBL1915644	7.920818753952375	6.43533393574791	8.65051499783199
CHEMBL1945559	7.221848749616356	7.045757490560675	6.619788758288394
CHEMBL1915442	8.301029995663981	7.2441251443275085	8.41195437047216
CHEMBL1915448	8.698970004336019	6.920818753952375	8.004386962153752
CHEMBL1915445	8.5	6.057991946977687	8.84948500216801
CHEMBL1915438	8.65051499783199	7.0655015487564325	8.221848749616356
CHEMBL1915433	7.71356419889976	6.464705879957229	7.911954370472159
CHEMBL1952113	8.221848749616356	8.154901959985743	6.638272163982407
CHEMBL1952142	9.0	9.096910013008056	7.5376020021010435
CHEMBL1952141	8.154901959985743	7.161150909262744	6.440093374963888
CHEMBL1952144	8.221848749616356	7.795880017344075	6.0
CHEMBL1952143	8.823908740944319	8.602059991327963	6.123782159408358
CHEMBL1952126	8.397940008672037	7.3979400086720375	6.393618634889395
CHEMBL1952125	7.958607314841775	7.638272163982407	6.661543506395395
CHEMBL1952121	7.42021640338319	7.180456064458132	6.1938200260161125
CHEMBL1952137	7.853871964321762	7.7447274948966935	6.446116973356125
CHEMBL1952136	8.045757490560675	7.552841968657781	6.069050968832477
CHEMBL1952133	7.568636235841013	7.080921907623926	6.818156412055227
CHEMBL1952132	7.769551078621726	7.259637310505756	7.161150909262744
