# Supplementary material for: Inferring multi-target QSAR models with taxonomy-based multi-task learning
Source: J Cheminform. 2013 Jul 11;5:33. doi: 10.1186/1758-2946-5-33 (PMC4104930; doi:10.1186/1758-2946-5-33)
Supplement: Additional file 2 — Details for the chemical data sets. The ZIP archive contains the ChEMBL IDs and the pIC50 values of the four kinase subsets and the kinome data. A pIC50 value of “NaN” denotes a missing pIC50 value for a target and compound. Additionally, the archive contains the Newick trees for the chemical data, the task similarity matrices used for GRMT, and the size of the target sets of the kinome data. [file 1758-2946-5-33-S2.zip › PRKClabels.csv]

compound	PRKCH	PRKCE	PRKCD
CHEMBL60254	8.040247268981233	7.534113463951741	7.720520140425009
CHEMBL67442	7.0713337517843655	5.7447274948966935	7.301029995663981
CHEMBL441802	7.522878745280337	5.431798275933005	7.221848749616356
CHEMBL565632	7.958607314841775	8.259637310505756	8.356547323513812
CHEMBL565612	8.214670164989233	8.207608310501746	8.886056647693163
CHEMBL467321	6.026872146400302	7.4089353929735005	7.431798275933005
CHEMBL311399	8.090228032229065	7.678273661756906	7.946395015176066
CHEMBL75661	8.698970004336019	6.795880017344075	8.397940008672037
CHEMBL67528	7.853871964321762	6.886056647693163	7.619788758288394
CHEMBL60455	7.698970004336019	6.468521082957745	7.698970004336019
CHEMBL432130	7.2839966563652006	6.221848749616356	6.6020599913279625
CHEMBL566853	7.327902142064283	7.5376020021010435	7.327902142064283
CHEMBL432168	8.522878745280337	8.0	8.301029995663981
CHEMBL67290	8.522878745280337	7.522878745280337	7.698970004336019
CHEMBL345767	8.522878745280337	6.337242168318426	8.522878745280337
CHEMBL296682	5.886056647693163	5.3979400086720375	5.920818753952375
CHEMBL308263	8.522878745280337	7.522878745280337	7.698970004336019
CHEMBL263910	7.301029995663981	6.013228265733755	7.301029995663981
CHEMBL307708	8.522878745280337	7.522878745280337	8.221848749616356
CHEMBL307747	7.657577319177793	7.309803919971486	7.494850021680094
CHEMBL295806	8.261439372640169	6.610924374808178	7.911954370472159
CHEMBL294303	7.522878745280337	6.431798275933005	7.698970004336019
CHEMBL309034	8.397940008672037	6.823908740944319	8.221848749616356
CHEMBL309078	6.508638306165727	5.443697499232713	6.468521082957745
CHEMBL568580	7.6020599913279625	7.721246399047171	8.136677139879543
CHEMBL567124	6.481486060122113	8.154901959985743	7.275724130399211
CHEMBL306170	6.508638306165727	5.443697499232713	6.468521082957745
CHEMBL77970	6.585026652029182	6.0	6.376750709602099
CHEMBL306427	8.698970004336019	6.795880017344075	8.397940008672037
CHEMBL307543	7.698970004336019	5.886056647693163	7.301029995663981
CHEMBL76920	8.397940008672037	7.301029995663981	7.3979400086720375
CHEMBL71331	9.0	7.301029995663981	9.0
CHEMBL311543	7.508638306165727	5.958607314841775	6.769551078621726
CHEMBL433101	7.698970004336019	7.301029995663981	7.522878745280337
CHEMBL68418	7.301029995663981	5.494850021680094	6.698970004336019
CHEMBL467069	6.346787486224656	7.267606240177032	7.292429823902063
CHEMBL300138	6.3979400086720375	6.522878745280337	6.0
CHEMBL593619	6.259637310505756	7.795880017344075	7.657577319177793
CHEMBL59687	7.301029995663981	6.173925197299173	6.657577319177793
CHEMBL59677	8.522878745280337	7.096910013008056	7.920818753952375
CHEMBL66452	7.2839966563652006	6.180456064458132	7.173925197299173
CHEMBL151822	7.698970004336019	5.638272163982407	7.522878745280337
CHEMBL603418	6.721246399047171	8.602059991327963	7.795880017344075
CHEMBL585500	7.443697499232713	7.229147988357856	7.013228265733755
CHEMBL66750	7.3979400086720375	5.431798275933005	7.096910013008056
CHEMBL59828	8.397940008672037	8.0	8.301029995663981
CHEMBL1080994	7.0	8.795880017344075	7.7447274948966935
CHEMBL1080995	6.309803919971486	7.443697499232713	7.187086643357144
CHEMBL427118	9.221848749616356	7.301029995663981	9.045757490560675
CHEMBL52654	7.3979400086720375	7.301029995663981	6.3979400086720375
CHEMBL593883	7.0	8.187086643357144	8.236572006437063
CHEMBL67716	8.397940008672037	6.823908740944319	8.221848749616356
CHEMBL293805	5.096910013008056	5.221848749616356	5.154901959985743
CHEMBL302998	7.221848749616356	6.552841968657781	7.045757490560675
CHEMBL421866	8.522878745280337	7.522878745280337	8.221848749616356
CHEMBL67788	7.0	5.229147988357856	7.045757490560675
CHEMBL91829	7.2839966563652006	6.221848749616356	6.6020599913279625
CHEMBL584817	5.594312213327222	5.738737131207507	6.100179497572904
CHEMBL148745	7.698970004336019	6.552841968657781	7.522878745280337
CHEMBL1794808	8.522878745280337	7.0	8.301029995663981
CHEMBL78129	7.585026652029182	6.769551078621726	6.958607314841775
CHEMBL53596	7.301029995663981	6.3979400086720375	6.3979400086720375
CHEMBL48546	6.801029995663981	5.3979400086720375	7.0
CHEMBL301860	6.886056647693163	6.4089353929735005	6.013228265733755
CHEMBL48636	9.110924374808178	7.301029995663981	9.022878745280337
CHEMBL48665	7.3979400086720375	5.346787486224656	7.301029995663981
CHEMBL402818	7.2076083105017466	7.769551078621726	7.585026652029182
CHEMBL431955	7.698970004336019	6.585026652029182	7.698970004336019
CHEMBL265559	8.397940008672037	8.0	8.301029995663981
CHEMBL54382	7.3979400086720375	6.3979400086720375	6.522878745280337
CHEMBL300549	6.301029995663981	5.3979400086720375	5.221848749616356
CHEMBL358264	7.698970004336019	6.494850021680094	7.3979400086720375
CHEMBL48988	8.0	6.619788758288394	7.698970004336019
CHEMBL52529	9.133109249769813	7.301029995663981	9.030504993707117
CHEMBL422056	8.397940008672037	7.823908740944319	8.301029995663981
CHEMBL55394	7.301029995663981	6.045757490560675	6.3979400086720375
CHEMBL570865	6.853871964321762	7.920818753952375	7.346787486224656
CHEMBL304549	7.221848749616356	6.552841968657781	7.045757490560675
CHEMBL304626	7.795880017344075	6.769551078621726	7.7447274948966935
CHEMBL80525	7.698970004336019	7.522878745280337	7.698970004336019
CHEMBL291975	7.376750709602099	5.026872146400302	5.376750709602099
CHEMBL606245	6.455931955649724	7.853871964321762	7.585026652029182
CHEMBL7463	8.0	8.201152407037243	7.777665384530738
CHEMBL306580	8.522878745280337	7.0	8.301029995663981
CHEMBL1084411	6.920818753952375	8.698970004336019	7.5376020021010435
CHEMBL571581	7.481486060122113	8.602059991327963	7.769551078621726
CHEMBL55788	6.698970004336019	6.0	6.3979400086720375
CHEMBL595048	7.055517327849832	8.096910013008056	6.698970004336019
CHEMBL419866	6.455931955649724	5.42021640338319	5.481486060122113
CHEMBL304175	8.397940008672037	7.468521082957745	8.0
CHEMBL76537	7.0	5.229147988357856	7.045757490560675
CHEMBL494089	8.698970004336019	7.6777807052660805	7.853871964321762
CHEMBL417051	8.698970004336019	8.0	8.301029995663981
CHEMBL312067	6.886056647693163	5.443697499232713	7.3979400086720375
CHEMBL77399	7.045757490560675	5.318758762624412	7.0
CHEMBL177635	8.397940008672037	8.0	8.301029995663981
CHEMBL75004	7.698970004336019	6.568636235841013	7.698970004336019
CHEMBL566424	6.533132379645891	6.54515513999149	6.73754891026957
