# Supplementary material for: Inferring multi-target QSAR models with taxonomy-based multi-task learning
Source: J Cheminform. 2013 Jul 11;5:33. doi: 10.1186/1758-2946-5-33 (PMC4104930; doi:10.1186/1758-2946-5-33)
Supplement: Additional file 2 — Details for the chemical data sets. The ZIP archive contains the ChEMBL IDs and the pIC50 values of the four kinase subsets and the kinome data. A pIC50 value of “NaN” denotes a missing pIC50 value for a target and compound. Additionally, the archive contains the Newick trees for the chemical data, the task similarity matrices used for GRMT, and the size of the target sets of the kinome data. [file 1758-2946-5-33-S2.zip › TKlabels.csv]

compound	HCK	PIK3CA	ABL1	SRC
CHEMBL1081312	8.096910013008056	7.2839966563652006	8.221848749616356	7.853871964321762
CHEMBL1242024	7.638272163982407	6.318758762624412	7.154901959985743	7.823908740944319
CHEMBL1242026	8.292429823902063	6.552841968657781	7.508638306165727	8.366531544420413
CHEMBL1242029	6.7447274948966935	5.494850021680094	5.769551078621726	6.795880017344075
CHEMBL1242028	7.119186407719209	6.528708288941061	5.721246399047171	7.267606240177032
CHEMBL1242034	5.468521082957745	5.292429823902063	5.1938200260161125	5.568636235841013
CHEMBL1242381	5.698970004336019	5.823908740944319	5.1938200260161125	5.494850021680094
CHEMBL1242385	6.8297382846050425	6.080398976215889	6.088309841246139	6.675717544702307
CHEMBL1242386	7.275724130399211	6.838631997765025	6.302770657240282	7.136677139879544
CHEMBL1242384	6.815308569182402	6.192464971931146	6.161150909262744	6.804100347590766
CHEMBL1242376	7.920818753952375	6.847711655616943	7.346787486224656	7.958607314841775
CHEMBL1242377	8.036212172654444	6.728158393463501	7.853871964321762	8.161150909262744
CHEMBL1242378	6.79317412396815	5.185752404268079	6.701146923590294	6.995678626217358
CHEMBL1242379	6.356547323513812	6.333482019445119	5.356547323513812	6.533132379645891
CHEMBL1242475	7.481486060122113	6.679853713888946	6.328827157284917	7.309803919971486
CHEMBL1242476	7.455931955649724	6.714442690992226	6.485452247339714	7.236572006437063
CHEMBL1242477	7.522878745280337	7.161150909262744	6.958607314841775	7.161150909262744
CHEMBL1242472	6.258848401148215	6.2076083105017466	5.6777807052660805	6.442492798094342
CHEMBL1242470	7.1487416512809245	6.404503778174426	6.363512103646634	7.7447274948966935
CHEMBL1242469	6.58838029403677	6.159266765388193	6.016373712875465	7.045757490560675
CHEMBL1242468	5.853871964321762	5.3124710387853655	6.139063379299906	6.392544976785332
CHEMBL1242198	7.327902142064283	6.756961951313706	7.2839966563652006	7.481486060122113
CHEMBL1242199	8.356547323513812	6.575118363368933	7.619788758288394	8.301029995663981
CHEMBL1242119	5.958607314841775	6.46344155742847	5.698970004336019	6.279840696594043
CHEMBL1242118	5.6020599913279625	5.619788758288394	5.657577319177793	5.795880017344075
CHEMBL1242109	7.721246399047171	6.1249387366083	6.795880017344075	7.795880017344075
CHEMBL1242112	7.0	6.585026652029182	5.823908740944319	6.920818753952375
CHEMBL1242113	6.939302159646388	6.559090917934783	6.752026733638194	7.173925197299173
CHEMBL1242114	7.7447274948966935	6.785156151952302	7.045757490560675	7.769551078621726
CHEMBL1242115	5.619788758288394	5.522878745280337	5.494850021680094	5.494850021680094
CHEMBL1242110	7.119186407719209	5.696803942579511	7.1249387366083	7.6020599913279625
CHEMBL1242111	7.552841968657781	5.896196279044043	7.200659450546419	8.0
CHEMBL1242290	5.958607314841775	7.096910013008056	5.3872161432802645	6.275724130399211
CHEMBL1242294	7.823908740944319	6.18575240426808	6.5301779840218375	7.4089353929735005
CHEMBL1242293	8.0	6.920818753952375	7.657577319177793	7.698970004336019
CHEMBL1242295	8.267606240177031	6.274905478918531	6.6307841425898575	8.096910013008056
CHEMBL1242289	7.086186147616283	6.089909454405932	6.216096420727265	6.8696662315049934
CHEMBL1242288	6.507239610973162	5.645891560852599	5.688246138944246	6.882728704344236
CHEMBL1242285	8.0	6.095825631715837	7.585026652029182	7.508638306165727
CHEMBL1242287	8.050609993355087	7.119186407719209	7.638272163982407	8.022276394711152
CHEMBL1242286	7.468521082957745	5.769551078621726	6.496209316942819	7.142667503568732
CHEMBL1242203	5.920818753952375	5.653647025549361	5.3979400086720375	6.617982957425132
CHEMBL1242202	8.0	6.716698771296451	7.167491087293763	8.397940008672037
CHEMBL1242201	7.7447274948966935	7.167491087293763	7.251811972993799	8.200659450546418
CHEMBL1242200	6.360513510731414	5.199970640755866	5.823908740944319	6.543633966870957
CHEMBL1241859	6.064492734175287	5.575118363368933	5.346787486224656	6.694648630553377
CHEMBL1241861	6.287350298372789	5.568636235841013	5.886056647693163	6.11690664142431
CHEMBL1241860	6.068033885271827	5.853871964321762	6.162411561764489	6.309803919971486
CHEMBL1242848	7.337242168318426	5.42712839779952	6.681936665037238	7.3979400086720375
CHEMBL1242847	6.42021640338319	5.903089986991944	5.443697499232713	6.42021640338319
CHEMBL1242846	5.795880017344075	5.718966632752273	5.924453038607469	5.844663962534939
CHEMBL1242845	6.2247537402597635	5.959002307576509	6.405607449624573	7.086186147616283
CHEMBL1242844	5.815308569182402	5.279840696594043	5.233438447362469	6.126679398184601
CHEMBL1242852	8.045757490560675	5.591760034688151	6.278189384787454	7.337242168318426
CHEMBL1241769	6.484126156288321	5.201349354554731	5.981299501333757	7.017728766960432
CHEMBL1241768	8.096910013008056	6.533132379645891	7.769551078621726	8.154901959985743
CHEMBL1241771	5.366531544420414	5.522878745280337	5.301029995663981	5.356547323513812
CHEMBL1241773	5.853871964321762	5.853871964321762	5.698970004336019	5.6777807052660805
CHEMBL1241774	6.024108863598207	6.686132779630847	5.657577319177793	6.0
CHEMBL1241770	7.173925197299173	5.414539270491499	7.086186147616283	7.6020599913279625
CHEMBL1241776	6.605548319173784	7.096910013008056	6.484126156288321	6.882728704344236
CHEMBL1240554	6.54515513999149	6.8696662315049934	6.070581074285707	6.847711655616943
CHEMBL1240545	6.292429823902063	5.0	5.102372908709558	6.050609993355088
CHEMBL1240544	6.7121982700697735	6.105683937315561	6.158015195409886	6.546681659952962
CHEMBL1240553	6.931814138253839	6.539102157243452	6.0	6.7447274948966935
CHEMBL1240565	6.376750709602099	7.040958607678906	6.508638306165727	6.356547323513812
CHEMBL1240566	6.657577319177793	5.7447274948966935	5.823908740944319	6.6020599913279625
CHEMBL1242662	7.698970004336019	5.886056647693163	7.2441251443275085	7.259637310505756
CHEMBL1242664	8.301029995663981	5.3979400086720375	6.782516055786093	7.769551078621726
CHEMBL1242659	6.064996848546345	6.211124884224583	5.218244625347531	6.756961951313706
CHEMBL1242656	8.244125144327509	6.459670525209126	8.193820026016112	9.0
CHEMBL1242657	7.6020599913279625	5.239577516576788	7.142667503568732	7.823908740944319
CHEMBL1242658	7.0655015487564325	5.0385789059335515	6.316052869248488	7.337242168318426
CHEMBL1242566	7.958607314841775	6.31695296176115	7.259637310505756	7.619788758288394
CHEMBL1242568	8.346787486224656	6.279840696594043	8.366531544420413	9.259637310505756
CHEMBL1242567	7.376750709602099	5.787812395596042	6.533132379645891	7.769551078621726
CHEMBL1242572	7.431798275933005	7.086186147616283	6.853871964321762	7.376750709602099
CHEMBL1242573	7.119186407719209	6.841637507904751	7.060480747381382	6.987162775294828
CHEMBL1242574	7.7447274948966935	5.585026652029182	6.698970004336019	7.376750709602099
CHEMBL1241943	6.61261017366127	5.434152181326482	5.892790030352131	6.841637507904751
CHEMBL1241947	5.102372908709558	5.958607314841775	5.585026652029182	5.823908740944319
CHEMBL1241944	6.149966742310231	7.0655015487564325	5.958607314841775	6.38933983691012
CHEMBL1241945	7.585026652029182	7.036212172654444	6.1778319206319825	7.366531544420414
CHEMBL1241950	5.366531544420414	6.330683119433888	5.522878745280337	6.096910013008056
CHEMBL1242754	6.374687549038327	5.552841968657781	6.0	5.815308569182402
CHEMBL1242755	6.486782399932061	5.7447274948966935	6.11975822410452	6.145086977692144
CHEMBL1242757	5.920818753952375	5.006563769502388	5.585026652029182	7.431798275933005
CHEMBL1242758	7.2441251443275085	5.517126416391246	5.657577319177793	7.2441251443275085
CHEMBL1242752	5.920818753952375	6.363512103646634	5.221848749616356	5.698970004336019
CHEMBL1242750	7.522878745280337	6.61261017366127	7.173925197299173	7.853871964321762
CHEMBL1242749	7.292429823902063	6.180456064458132	7.6777807052660805	7.508638306165727
CHEMBL1242748	7.6777807052660805	6.187086643357144	7.6777807052660805	7.853871964321762
CHEMBL1241439	5.356547323513812	5.795880017344075	5.346787486224656	5.2839966563652006
CHEMBL1241241	7.327902142064283	6.292429823902063	5.769551078621726	7.1249387366083
CHEMBL1241270	7.107905397309519	5.823908740944319	6.251811972993799	6.785156151952302
CHEMBL1241271	7.187086643357144	6.1938200260161125	6.632644078973981	7.017728766960432
CHEMBL1241299	7.619788758288394	7.154901959985743	6.962573502059376	7.214670164989233
CHEMBL1241300	6.204815410317576	6.151810883008602	6.105683937315561	6.31069114087638
CHEMBL1241301	6.100179497572904	6.394694953858891	6.275724130399211	6.292429823902063
CHEMBL1241588	6.0	5.657577319177793	5.886056647693163	6.031517051446065
CHEMBL1241579	7.481486060122113	5.790484985457369	6.886056647693163	7.136677139879544
CHEMBL1241587	6.051098239029787	5.709965388637482	5.2839966563652006	5.987162775294828
CHEMBL1241586	5.318758762624412	5.657577319177793	5.075720713938118	5.455931955649724
CHEMBL1241582	5.619788758288394	5.508638306165727	5.7447274948966935	6.275724130399211
CHEMBL1241581	8.698970004336019	6.2839966563652006	7.585026652029182	8.657577319177793
CHEMBL1241580	8.236572006437063	6.7544873321858505	7.494850021680094	7.958607314841775
CHEMBL1241683	6.056505484093897	6.096910013008056	5.42021640338319	5.568636235841013
CHEMBL1241681	6.267606240177032	7.154901959985743	5.823908740944319	6.0915149811213505
CHEMBL1241677	7.698970004336019	6.06398920428479	6.296708621881338	7.522878745280337
CHEMBL1241676	9.744727494896694	6.647817481888637	8.920818753952375	9.920818753952375
CHEMBL1241678	8.05551732784983	6.94692155651658	7.6777807052660805	8.698970004336019
CHEMBL1241674	5.920818753952375	5.698970004336019	5.915456821256489	5.853871964321762
CHEMBL1241491	7.251811972993799	5.570247719997592	6.049148541111453	6.853871964321762
CHEMBL1241490	7.040958607678906	5.97469413473523	6.269217724333611	6.623423042943488
CHEMBL1241484	8.698970004336019	6.8696662315049934	8.259637310505756	8.397940008672037
CHEMBL1241483	7.431798275933005	6.265200170411153	6.253365801062421	7.008773924307505
CHEMBL1241487	7.886056647693163	6.187086643357144	6.94692155651658	7.958607314841775
CHEMBL1241486	6.246416941107094	5.468521082957745	5.060480747381382	6.467245621007502
CHEMBL1241485	7.431798275933005	5.823908740944319	6.585026652029182	7.638272163982407
CHEMBL1230790	7.638272163982407	6.318758762624412	7.154901959985743	7.823908740944319
CHEMBL1233882	7.055517327849832	7.769551078621726	7.1153113369619305	6.619788758288394
CHEMBL1233881	6.886056647693163	7.769551078621726	6.619036080789735	6.769551078621726
CHEMBL1234815	6.585026652029182	5.958607314841775	5.920818753952375	5.958607314841775
