# Supplementary material for: Inferring multi-target QSAR models with taxonomy-based multi-task learning
Source: J Cheminform. 2013 Jul 11;5:33. doi: 10.1186/1758-2946-5-33 (PMC4104930; doi:10.1186/1758-2946-5-33)
Supplement: Additional file 2 — Details for the chemical data sets. The ZIP archive contains the ChEMBL IDs and the pIC50 values of the four kinase subsets and the kinome data. A pIC50 value of “NaN” denotes a missing pIC50 value for a target and compound. Additionally, the archive contains the Newick trees for the chemical data, the task similarity matrices used for GRMT, and the size of the target sets of the kinome data. [file 1758-2946-5-33-S2.zip › kinome.weighted.tree]

(((((((((PRKACA:0.29597, (((AKT1:0.04138, AKT2:0.04389):0.01662, AKT3:0.05897):0.19828, ((PRKCD:0.11832, PRKCQ:0.11305):0.07596, (PRKCH:0.11422, PRKCE:0.11654):0.07837):0.07224):0.03578):0.023960000000000002, PDPK1:0.32687000000000005):0.01833, (((AURKC:0.07639, AURKB:0.08297):0.05477, AURKA:0.13248):0.19289, (PLK1:0.23531, PLK3:0.22895):0.10207):0.00864):0.00976, (((DAPK3:0.27338999999999997, MLCK:0.28561):0.06831000000000001, ((CAMK2D:0.30705, ((MAPKAPK2:0.24736, MAPKAPK5:0.2488):0.06703, MKNK1:0.3095):0.00856):0.00911, PRKD1:0.31888):0.021159999999999998):0.00366, ((PIM3:0.10976, PIM1:0.11643):0.0622, PIM2:0.17978):0.18832):0.00186):0.00097, (IKBKE:0.38531000000000004, CHEK1:0.35200000000000004):0.00171):0.00549, ((((CLK1:0.06516, CLK4:0.07091):0.10184, (CLK2:0.13813, CLK3:0.13632):0.04123):0.16471, DYRK1B:0.32474000000000003):0.027500000000000004, (((GSK3A:0.04405, GSK3B:0.04367):0.28613, (CSNK2A1:0.05752, CSNK2A2:0.05787):0.29021):0.00826, (((((MAPK8:0.02682, MAPK10:0.02386):0.04453, MAPK9:0.06358):0.16802, (MAPK14:0.12418, MAPK11:0.12845):0.11607):0.04263, ((MAPK3:0.05613, MAPK1:0.0546):0.17833, MAPK7:0.24035):0.04067):0.05066, ((CDK7:0.28597, CDK9:0.30028):0.00347, (CDK5:0.20402, CDK2:0.19275):0.08931):0.028839999999999998):0.01137):0.01154):0.01309):0.00661, MAP2K1:0.36765):0.00098, (((WEE1:0.38751, EIF2AK2:0.34870999999999996):0.01262, NEK2:0.35717):0.00099, TTK:0.36838):0.00098, (CSNK1D:0.42064, ((((BRAF:0.0882, RAF1:0.09257):0.25926000000000005, (MAP3K10:0.12414, (MAP3K9:0.10901, MAP3K11:0.11023):0.01322):0.20189000000000001):0.01686, ((LIMK2:0.13804, LIMK1:0.13743):0.22377999999999998, TGFBR1:0.36737000000000003):0.00797):0.00929, (((((((((HCK:0.09047, LYN:0.0928):0.02819, LCK:0.11722):0.048600000000000004, (FYN:0.07487, (SRC:0.05317, YES1:0.05526):0.02125):0.0843):0.08531, PTK6:0.24429):0.03163, ((ABL1:0.26588, CSK:0.26403):0.00756, ((ITK:0.17245, TXK:0.17):0.02167, BTK:0.20261):0.08466):0.00941):0.01261, (EPHA2:0.15004, (EPHB3:0.06728, EPHB4:0.06828):0.08652):0.1498):0.00666, (((INSR:0.08784, IGF1R:0.09499):0.17531, ALK:0.26775):0.03718, (NTRK1:0.11793, NTRK2:0.11392):0.17683):0.01228):0.00515, ((((AXL:0.14573, MERTK:0.14861):0.03181, TYRO3:0.17351):0.10163, MET:0.27545):0.03938, ((((RET:0.22186, (FGFR1:0.06294, (FGFR2:0.05729, FGFR3:0.05462):0.01107):0.15456999999999999):0.02274, ((KDR:0.13619, FLT1:0.13598):0.02932, FLT4:0.1674):0.07897):0.01318, (((CSF1R:0.18912, KIT:0.18205):0.04247, FLT3:0.22647):0.00929, (PDGFRA:0.16881, PDGFRB:0.17389):0.06538):0.02163):0.02601, TEK:0.27406):0.01659):0.00711):0.01114, (((((EGFR:0.093, ERBB2:0.08918):0.02098, ERBB4:0.10887):0.20115, ((PTK2:0.18721, PTK2B:0.19468):0.10065, (SYK:0.17972, ZAP70:0.17915):0.11519):0.00855):0.00748, TNK2:0.30741):0.00377, ((JAK1:0.20467, TYK2:0.19155):0.03632, (JAK2:0.19718, JAK3:0.1891):0.04397):0.07616):0.0061):0.04705):0.01168):0.007220000000000001):1.0,RIOK1:1.0,PIK3CA:1.0);
