# Supplementary material for: Inferring multi-target QSAR models with taxonomy-based multi-task learning
Source: J Cheminform. 2013 Jul 11;5:33. doi: 10.1186/1758-2946-5-33 (PMC4104930; doi:10.1186/1758-2946-5-33)
Supplement: Additional file 2 — Details for the chemical data sets. The ZIP archive contains the ChEMBL IDs and the pIC50 values of the four kinase subsets and the kinome data. A pIC50 value of “NaN” denotes a missing pIC50 value for a target and compound. Additionally, the archive contains the Newick trees for the chemical data, the task similarity matrices used for GRMT, and the size of the target sets of the kinome data. [file 1758-2946-5-33-S2.zip › kinome.sim]

AKT1 AKT2 AKT3 PRKCD PRKCQ PRKCH PRKCE PRKACA PDPK1 AURKC AURKB AURKA PLK1 PLK3 DAPK3 MLCK MAPKAPK2 MAPKAPK5 MKNK1 CAMK2D PRKD1 PIM3 PIM1 PIM2 IKBKE CHEK1 CLK1 CLK4 CLK2 CLK3 DYRK1B GSK3A GSK3B CSNK2A1 CSNK2A2 MAPK8 MAPK10 MAPK9 MAPK14 MAPK11 MAPK3 MAPK1 MAPK7 CDK7 CDK9 CDK5 CDK2 MAP2K1 WEE1 EIF2AK2 NEK2 TTK BRAF RAF1 MAP3K9 MAP3K11 MAP3K10 LIMK2 LIMK1 TGFBR1 HCK LYN LCK SRC YES1 FYN PTK6 ABL1 CSK ITK TXK BTK EPHB3 EPHB4 EPHA2 INSR IGF1R ALK NTRK1 NTRK2 AXL MERTK TYRO3 MET FGFR2 FGFR3 FGFR1 RET KDR FLT1 FLT4 CSF1R KIT FLT3 PDGFRA PDGFRB TEK EGFR ERBB2 ERBB4 PTK2 PTK2B SYK ZAP70 TNK2 JAK1 TYK2 JAK2 JAK3 CSNK1D RIOK1 PIK3CA
1 0.91473 0.88303 0.4772 0.48247 0.47889 0.47657 0.41197 0.35711 0.33296 0.32638 0.33164 0.31963 0.32599 0.30867 0.29645 0.29715 0.29571 0.30204 0.31305 0.31033 0.29375 0.28708 0.28593 0.2679 0.30121 0.27713 0.27138 0.26477 0.26658 0.2841 0.28636 0.28674 0.26881 0.26846 0.28077 0.28373 0.28854 0.27989 0.27562 0.28764 0.28917 0.28175 0.29515 0.28084 0.29126 0.30253 0.27517 0.23974 0.27854 0.2827 0.27248 0.24933 0.24496 0.27267 0.27145 0.27076 0.24386 0.24447 0.23831 0.25613 0.2538 0.25757 0.26467 0.26258 0.26422 0.26441 0.25748 0.25933 0.25214 0.25459 0.24365 0.24934 0.24834 0.2531 0.24699 0.23984 0.24239 0.25256 0.25657 0.23909 0.23621 0.24312 0.24281 0.25619 0.25886 0.26161 0.25726 0.25738 0.25759 0.25549 0.25253 0.2596 0.25765 0.25922 0.25414 0.26699 0.24341 0.24723 0.24852 0.26213 0.25466 0.25508 0.25565 0.25861 0.25264 0.26576 0.25248 0.26056 0.21398 0 0
0.91473 1 0.88052 0.47469 0.47996 0.47638 0.47406 0.40946 0.3546 0.33045 0.32387 0.32913 0.31712 0.32348 0.30616 0.29394 0.29464 0.2932 0.29953 0.31054 0.30782 0.29124 0.28457 0.28342 0.26539 0.2987 0.27462 0.26887 0.26226 0.26407 0.28159 0.28385 0.28423 0.2663 0.26595 0.27826 0.28122 0.28603 0.27738 0.27311 0.28513 0.28666 0.27924 0.29264 0.27833 0.28875 0.30002 0.27266 0.23723 0.27603 0.28019 0.26997 0.24682 0.24245 0.27016 0.26894 0.26825 0.24135 0.24196 0.2358 0.25362 0.25129 0.25506 0.26216 0.26007 0.26171 0.2619 0.25497 0.25682 0.24963 0.25208 0.24114 0.24683 0.24583 0.25059 0.24448 0.23733 0.23988 0.25005 0.25406 0.23658 0.2337 0.24061 0.2403 0.25368 0.25635 0.2591 0.25475 0.25487 0.25508 0.25298 0.25002 0.25709 0.25514 0.25671 0.25163 0.26448 0.2409 0.24472 0.24601 0.25962 0.25215 0.25257 0.25314 0.2561 0.25013 0.26325 0.24997 0.25805 0.21147 0 0
0.88303 0.88052 1 0.47623 0.4815 0.47792 0.4756 0.411 0.35614 0.33199 0.32541 0.33067 0.31866 0.32502 0.3077 0.29548 0.29618 0.29474 0.30107 0.31208 0.30936 0.29278 0.28611 0.28496 0.26693 0.30024 0.27616 0.27041 0.2638 0.26561 0.28313 0.28539 0.28577 0.26784 0.26749 0.2798 0.28276 0.28757 0.27892 0.27465 0.28667 0.2882 0.28078 0.29418 0.27987 0.29029 0.30156 0.2742 0.23877 0.27757 0.28173 0.27151 0.24836 0.24399 0.2717 0.27048 0.26979 0.24289 0.2435 0.23734 0.25516 0.25283 0.2566 0.2637 0.26161 0.26325 0.26344 0.25651 0.25836 0.25117 0.25362 0.24268 0.24837 0.24737 0.25213 0.24602 0.23887 0.24142 0.25159 0.2556 0.23812 0.23524 0.24215 0.24184 0.25522 0.25789 0.26064 0.25629 0.25641 0.25662 0.25452 0.25156 0.25863 0.25668 0.25825 0.25317 0.26602 0.24244 0.24626 0.24755 0.26116 0.25369 0.25411 0.25468 0.25764 0.25167 0.26479 0.25151 0.25959 0.21301 0 0
0.4772 0.47469 0.47623 1 0.76863 0.61313 0.61081 0.40173 0.34687 0.32272 0.31614 0.3214 0.30939 0.31575 0.29843 0.28621 0.28691 0.28547 0.2918 0.30281 0.30009 0.28351 0.27684 0.27569 0.25766 0.29097 0.26689 0.26114 0.25453 0.25634 0.27386 0.27612 0.2765 0.25857 0.25822 0.27053 0.27349 0.2783 0.26965 0.26538 0.2774 0.27893 0.27151 0.28491 0.2706 0.28102 0.29229 0.26493 0.2295 0.2683 0.27246 0.26224 0.23909 0.23472 0.26243 0.26121 0.26052 0.23362 0.23423 0.22807 0.24589 0.24356 0.24733 0.25443 0.25234 0.25398 0.25417 0.24724 0.24909 0.2419 0.24435 0.23341 0.2391 0.2381 0.24286 0.23675 0.2296 0.23215 0.24232 0.24633 0.22885 0.22597 0.23288 0.23257 0.24595 0.24862 0.25137 0.24702 0.24714 0.24735 0.24525 0.24229 0.24936 0.24741 0.24898 0.2439 0.25675 0.23317 0.23699 0.23828 0.25189 0.24442 0.24484 0.24541 0.24837 0.2424 0.25552 0.24224 0.25032 0.20374 0 0
0.48247 0.47996 0.4815 0.76863 1 0.6184 0.61608 0.407 0.35214 0.32799 0.32141 0.32667 0.31466 0.32102 0.3037 0.29148 0.29218 0.29074 0.29707 0.30808 0.30536 0.28878 0.28211 0.28096 0.26293 0.29624 0.27216 0.26641 0.2598 0.26161 0.27913 0.28139 0.28177 0.26384 0.26349 0.2758 0.27876 0.28357 0.27492 0.27065 0.28267 0.2842 0.27678 0.29018 0.27587 0.28629 0.29756 0.2702 0.23477 0.27357 0.27773 0.26751 0.24436 0.23999 0.2677 0.26648 0.26579 0.23889 0.2395 0.23334 0.25116 0.24883 0.2526 0.2597 0.25761 0.25925 0.25944 0.25251 0.25436 0.24717 0.24962 0.23868 0.24437 0.24337 0.24813 0.24202 0.23487 0.23742 0.24759 0.2516 0.23412 0.23124 0.23815 0.23784 0.25122 0.25389 0.25664 0.25229 0.25241 0.25262 0.25052 0.24756 0.25463 0.25268 0.25425 0.24917 0.26202 0.23844 0.24226 0.24355 0.25716 0.24969 0.25011 0.25068 0.25364 0.24767 0.26079 0.24751 0.25559 0.20901 0 0
0.47889 0.47638 0.47792 0.61313 0.6184 1 0.76924 0.40342 0.34856 0.32441 0.31783 0.32309 0.31108 0.31744 0.30012 0.2879 0.2886 0.28716 0.29349 0.3045 0.30178 0.2852 0.27853 0.27738 0.25935 0.29266 0.26858 0.26283 0.25622 0.25803 0.27555 0.27781 0.27819 0.26026 0.25991 0.27222 0.27518 0.27999 0.27134 0.26707 0.27909 0.28062 0.2732 0.2866 0.27229 0.28271 0.29398 0.26662 0.23119 0.26999 0.27415 0.26393 0.24078 0.23641 0.26412 0.2629 0.26221 0.23531 0.23592 0.22976 0.24758 0.24525 0.24902 0.25612 0.25403 0.25567 0.25586 0.24893 0.25078 0.24359 0.24604 0.2351 0.24079 0.23979 0.24455 0.23844 0.23129 0.23384 0.24401 0.24802 0.23054 0.22766 0.23457 0.23426 0.24764 0.25031 0.25306 0.24871 0.24883 0.24904 0.24694 0.24398 0.25105 0.2491 0.25067 0.24559 0.25844 0.23486 0.23868 0.23997 0.25358 0.24611 0.24653 0.2471 0.25006 0.24409 0.25721 0.24393 0.25201 0.20543 0 0
0.47657 0.47406 0.4756 0.61081 0.61608 0.76924 1 0.4011 0.34624 0.32209 0.31551 0.32077 0.30876 0.31512 0.2978 0.28558 0.28628 0.28484 0.29117 0.30218 0.29946 0.28288 0.27621 0.27506 0.25703 0.29034 0.26626 0.26051 0.2539 0.25571 0.27323 0.27549 0.27587 0.25794 0.25759 0.2699 0.27286 0.27767 0.26902 0.26475 0.27677 0.2783 0.27088 0.28428 0.26997 0.28039 0.29166 0.2643 0.22887 0.26767 0.27183 0.26161 0.23846 0.23409 0.2618 0.26058 0.25989 0.23299 0.2336 0.22744 0.24526 0.24293 0.2467 0.2538 0.25171 0.25335 0.25354 0.24661 0.24846 0.24127 0.24372 0.23278 0.23847 0.23747 0.24223 0.23612 0.22897 0.23152 0.24169 0.2457 0.22822 0.22534 0.23225 0.23194 0.24532 0.24799 0.25074 0.24639 0.24651 0.24672 0.24462 0.24166 0.24873 0.24678 0.24835 0.24327 0.25612 0.23254 0.23636 0.23765 0.25126 0.24379 0.24421 0.24478 0.24774 0.24177 0.25489 0.24161 0.24969 0.20311 0 0
0.41197 0.40946 0.411 0.40173 0.407 0.40342 0.4011 1 0.3532 0.32905 0.32247 0.32773 0.31572 0.32208 0.30476 0.29254 0.29324 0.2918 0.29813 0.30914 0.30642 0.28984 0.28317 0.28202 0.26399 0.2973 0.27322 0.26747 0.26086 0.26267 0.28019 0.28245 0.28283 0.2649 0.26455 0.27686 0.27982 0.28463 0.27598 0.27171 0.28373 0.28526 0.27784 0.29124 0.27693 0.28735 0.29862 0.27126 0.23583 0.27463 0.27879 0.26857 0.24542 0.24105 0.26876 0.26754 0.26685 0.23995 0.24056 0.2344 0.25222 0.24989 0.25366 0.26076 0.25867 0.26031 0.2605 0.25357 0.25542 0.24823 0.25068 0.23974 0.24543 0.24443 0.24919 0.24308 0.23593 0.23848 0.24865 0.25266 0.23518 0.2323 0.23921 0.2389 0.25228 0.25495 0.2577 0.25335 0.25347 0.25368 0.25158 0.24862 0.25569 0.25374 0.25531 0.25023 0.26308 0.2395 0.24332 0.24461 0.25822 0.25075 0.25117 0.25174 0.2547 0.24873 0.26185 0.24857 0.25665 0.21007 0 0
0.35711 0.3546 0.35614 0.34687 0.35214 0.34856 0.34624 0.3532 1 0.32211 0.31553 0.32079 0.30878 0.31514 0.29782 0.2856 0.2863 0.28486 0.29119 0.3022 0.29948 0.2829 0.27623 0.27508 0.25705 0.29036 0.26628 0.26053 0.25392 0.25573 0.27325 0.27551 0.27589 0.25796 0.25761 0.26992 0.27288 0.27769 0.26904 0.26477 0.27679 0.27832 0.2709 0.2843 0.26999 0.28041 0.29168 0.26432 0.22889 0.26769 0.27185 0.26163 0.23848 0.23411 0.26182 0.2606 0.25991 0.23301 0.23362 0.22746 0.24528 0.24295 0.24672 0.25382 0.25173 0.25337 0.25356 0.24663 0.24848 0.24129 0.24374 0.2328 0.23849 0.23749 0.24225 0.23614 0.22899 0.23154 0.24171 0.24572 0.22824 0.22536 0.23227 0.23196 0.24534 0.24801 0.25076 0.24641 0.24653 0.24674 0.24464 0.24168 0.24875 0.2468 0.24837 0.24329 0.25614 0.23256 0.23638 0.23767 0.25128 0.24381 0.24423 0.2448 0.24776 0.24179 0.25491 0.24163 0.24971 0.20313 0 0
0.33296 0.33045 0.33199 0.32272 0.32799 0.32441 0.32209 0.32905 0.32211 1 0.84064 0.73636 0.33857 0.34493 0.31033 0.29811 0.29881 0.29737 0.3037 0.31471 0.31199 0.29541 0.28874 0.28759 0.26956 0.30287 0.27879 0.27304 0.26643 0.26824 0.28576 0.28802 0.2884 0.27047 0.27012 0.28243 0.28539 0.2902 0.28155 0.27728 0.2893 0.29083 0.28341 0.29681 0.2825 0.29292 0.30419 0.27683 0.2414 0.2802 0.28436 0.27414 0.25099 0.24662 0.27433 0.27311 0.27242 0.24552 0.24613 0.23997 0.25779 0.25546 0.25923 0.26633 0.26424 0.26588 0.26607 0.25914 0.26099 0.2538 0.25625 0.24531 0.251 0.25 0.25476 0.24865 0.2415 0.24405 0.25422 0.25823 0.24075 0.23787 0.24478 0.24447 0.25785 0.26052 0.26327 0.25892 0.25904 0.25925 0.25715 0.25419 0.26126 0.25931 0.26088 0.2558 0.26865 0.24507 0.24889 0.25018 0.26379 0.25632 0.25674 0.25731 0.26027 0.2543 0.26742 0.25414 0.26222 0.21564 0 0
0.32638 0.32387 0.32541 0.31614 0.32141 0.31783 0.31551 0.32247 0.31553 0.84064 1 0.72978 0.33199 0.33835 0.30375 0.29153 0.29223 0.29079 0.29712 0.30813 0.30541 0.28883 0.28216 0.28101 0.26298 0.29629 0.27221 0.26646 0.25985 0.26166 0.27918 0.28144 0.28182 0.26389 0.26354 0.27585 0.27881 0.28362 0.27497 0.2707 0.28272 0.28425 0.27683 0.29023 0.27592 0.28634 0.29761 0.27025 0.23482 0.27362 0.27778 0.26756 0.24441 0.24004 0.26775 0.26653 0.26584 0.23894 0.23955 0.23339 0.25121 0.24888 0.25265 0.25975 0.25766 0.2593 0.25949 0.25256 0.25441 0.24722 0.24967 0.23873 0.24442 0.24342 0.24818 0.24207 0.23492 0.23747 0.24764 0.25165 0.23417 0.23129 0.2382 0.23789 0.25127 0.25394 0.25669 0.25234 0.25246 0.25267 0.25057 0.24761 0.25468 0.25273 0.2543 0.24922 0.26207 0.23849 0.24231 0.2436 0.25721 0.24974 0.25016 0.25073 0.25369 0.24772 0.26084 0.24756 0.25564 0.20906 0 0
0.33164 0.32913 0.33067 0.3214 0.32667 0.32309 0.32077 0.32773 0.32079 0.73636 0.72978 1 0.33725 0.34361 0.30901 0.29679 0.29749 0.29605 0.30238 0.31339 0.31067 0.29409 0.28742 0.28627 0.26824 0.30155 0.27747 0.27172 0.26511 0.26692 0.28444 0.2867 0.28708 0.26915 0.2688 0.28111 0.28407 0.28888 0.28023 0.27596 0.28798 0.28951 0.28209 0.29549 0.28118 0.2916 0.30287 0.27551 0.24008 0.27888 0.28304 0.27282 0.24967 0.2453 0.27301 0.27179 0.2711 0.2442 0.24481 0.23865 0.25647 0.25414 0.25791 0.26501 0.26292 0.26456 0.26475 0.25782 0.25967 0.25248 0.25493 0.24399 0.24968 0.24868 0.25344 0.24733 0.24018 0.24273 0.2529 0.25691 0.23943 0.23655 0.24346 0.24315 0.25653 0.2592 0.26195 0.2576 0.25772 0.25793 0.25583 0.25287 0.25994 0.25799 0.25956 0.25448 0.26733 0.24375 0.24757 0.24886 0.26247 0.255 0.25542 0.25599 0.25895 0.25298 0.2661 0.25282 0.2609 0.21432 0 0
0.31963 0.31712 0.31866 0.30939 0.31466 0.31108 0.30876 0.31572 0.30878 0.33857 0.33199 0.33725 1 0.53574 0.297 0.28478 0.28548 0.28404 0.29037 0.30138 0.29866 0.28208 0.27541 0.27426 0.25623 0.28954 0.26546 0.25971 0.2531 0.25491 0.27243 0.27469 0.27507 0.25714 0.25679 0.2691 0.27206 0.27687 0.26822 0.26395 0.27597 0.2775 0.27008 0.28348 0.26917 0.27959 0.29086 0.2635 0.22807 0.26687 0.27103 0.26081 0.23766 0.23329 0.261 0.25978 0.25909 0.23219 0.2328 0.22664 0.24446 0.24213 0.2459 0.253 0.25091 0.25255 0.25274 0.24581 0.24766 0.24047 0.24292 0.23198 0.23767 0.23667 0.24143 0.23532 0.22817 0.23072 0.24089 0.2449 0.22742 0.22454 0.23145 0.23114 0.24452 0.24719 0.24994 0.24559 0.24571 0.24592 0.24382 0.24086 0.24793 0.24598 0.24755 0.24247 0.25532 0.23174 0.23556 0.23685 0.25046 0.24299 0.24341 0.24398 0.24694 0.24097 0.25409 0.24081 0.24889 0.20231 0 0
0.32599 0.32348 0.32502 0.31575 0.32102 0.31744 0.31512 0.32208 0.31514 0.34493 0.33835 0.34361 0.53574 1 0.30336 0.29114 0.29184 0.2904 0.29673 0.30774 0.30502 0.28844 0.28177 0.28062 0.26259 0.2959 0.27182 0.26607 0.25946 0.26127 0.27879 0.28105 0.28143 0.2635 0.26315 0.27546 0.27842 0.28323 0.27458 0.27031 0.28233 0.28386 0.27644 0.28984 0.27553 0.28595 0.29722 0.26986 0.23443 0.27323 0.27739 0.26717 0.24402 0.23965 0.26736 0.26614 0.26545 0.23855 0.23916 0.233 0.25082 0.24849 0.25226 0.25936 0.25727 0.25891 0.2591 0.25217 0.25402 0.24683 0.24928 0.23834 0.24403 0.24303 0.24779 0.24168 0.23453 0.23708 0.24725 0.25126 0.23378 0.2309 0.23781 0.2375 0.25088 0.25355 0.2563 0.25195 0.25207 0.25228 0.25018 0.24722 0.25429 0.25234 0.25391 0.24883 0.26168 0.2381 0.24192 0.24321 0.25682 0.24935 0.24977 0.25034 0.2533 0.24733 0.26045 0.24717 0.25525 0.20867 0 0
0.30867 0.30616 0.3077 0.29843 0.3037 0.30012 0.2978 0.30476 0.29782 0.31033 0.30375 0.30901 0.297 0.30336 1 0.441 0.30508 0.30364 0.30997 0.32098 0.31826 0.29436 0.28769 0.28654 0.26479 0.2981 0.27402 0.26827 0.26166 0.26347 0.28099 0.28325 0.28363 0.2657 0.26535 0.27766 0.28062 0.28543 0.27678 0.27251 0.28453 0.28606 0.27864 0.29204 0.27773 0.28815 0.29942 0.27206 0.23663 0.27543 0.27959 0.26937 0.24622 0.24185 0.26956 0.26834 0.26765 0.24075 0.24136 0.2352 0.25302 0.25069 0.25446 0.26156 0.25947 0.26111 0.2613 0.25437 0.25622 0.24903 0.25148 0.24054 0.24623 0.24523 0.24999 0.24388 0.23673 0.23928 0.24945 0.25346 0.23598 0.2331 0.24001 0.2397 0.25308 0.25575 0.2585 0.25415 0.25427 0.25448 0.25238 0.24942 0.25649 0.25454 0.25611 0.25103 0.26388 0.2403 0.24412 0.24541 0.25902 0.25155 0.25197 0.25254 0.2555 0.24953 0.26265 0.24937 0.25745 0.21087 0 0
0.29645 0.29394 0.29548 0.28621 0.29148 0.2879 0.28558 0.29254 0.2856 0.29811 0.29153 0.29679 0.28478 0.29114 0.441 1 0.29286 0.29142 0.29775 0.30876 0.30604 0.28214 0.27547 0.27432 0.25257 0.28588 0.2618 0.25605 0.24944 0.25125 0.26877 0.27103 0.27141 0.25348 0.25313 0.26544 0.2684 0.27321 0.26456 0.26029 0.27231 0.27384 0.26642 0.27982 0.26551 0.27593 0.2872 0.25984 0.22441 0.26321 0.26737 0.25715 0.234 0.22963 0.25734 0.25612 0.25543 0.22853 0.22914 0.22298 0.2408 0.23847 0.24224 0.24934 0.24725 0.24889 0.24908 0.24215 0.244 0.23681 0.23926 0.22832 0.23401 0.23301 0.23777 0.23166 0.22451 0.22706 0.23723 0.24124 0.22376 0.22088 0.22779 0.22748 0.24086 0.24353 0.24628 0.24193 0.24205 0.24226 0.24016 0.2372 0.24427 0.24232 0.24389 0.23881 0.25166 0.22808 0.2319 0.23319 0.2468 0.23933 0.23975 0.24032 0.24328 0.23731 0.25043 0.23715 0.24523 0.19865 0 0
0.29715 0.29464 0.29618 0.28691 0.29218 0.2886 0.28628 0.29324 0.2863 0.29881 0.29223 0.29749 0.28548 0.29184 0.30508 0.29286 1 0.50384 0.37611 0.37 0.34906 0.28284 0.27617 0.27502 0.25327 0.28658 0.2625 0.25675 0.25014 0.25195 0.26947 0.27173 0.27211 0.25418 0.25383 0.26614 0.2691 0.27391 0.26526 0.26099 0.27301 0.27454 0.26712 0.28052 0.26621 0.27663 0.2879 0.26054 0.22511 0.26391 0.26807 0.25785 0.2347 0.23033 0.25804 0.25682 0.25613 0.22923 0.22984 0.22368 0.2415 0.23917 0.24294 0.25004 0.24795 0.24959 0.24978 0.24285 0.2447 0.23751 0.23996 0.22902 0.23471 0.23371 0.23847 0.23236 0.22521 0.22776 0.23793 0.24194 0.22446 0.22158 0.22849 0.22818 0.24156 0.24423 0.24698 0.24263 0.24275 0.24296 0.24086 0.2379 0.24497 0.24302 0.24459 0.23951 0.25236 0.22878 0.2326 0.23389 0.2475 0.24003 0.24045 0.24102 0.24398 0.23801 0.25113 0.23785 0.24593 0.19935 0 0
0.29571 0.2932 0.29474 0.28547 0.29074 0.28716 0.28484 0.2918 0.28486 0.29737 0.29079 0.29605 0.28404 0.2904 0.30364 0.29142 0.50384 1 0.37467 0.36856 0.34762 0.2814 0.27473 0.27358 0.25183 0.28514 0.26106 0.25531 0.2487 0.25051 0.26803 0.27029 0.27067 0.25274 0.25239 0.2647 0.26766 0.27247 0.26382 0.25955 0.27157 0.2731 0.26568 0.27908 0.26477 0.27519 0.28646 0.2591 0.22367 0.26247 0.26663 0.25641 0.23326 0.22889 0.2566 0.25538 0.25469 0.22779 0.2284 0.22224 0.24006 0.23773 0.2415 0.2486 0.24651 0.24815 0.24834 0.24141 0.24326 0.23607 0.23852 0.22758 0.23327 0.23227 0.23703 0.23092 0.22377 0.22632 0.23649 0.2405 0.22302 0.22014 0.22705 0.22674 0.24012 0.24279 0.24554 0.24119 0.24131 0.24152 0.23942 0.23646 0.24353 0.24158 0.24315 0.23807 0.25092 0.22734 0.23116 0.23245 0.24606 0.23859 0.23901 0.23958 0.24254 0.23657 0.24969 0.23641 0.24449 0.19791 0 0
0.30204 0.29953 0.30107 0.2918 0.29707 0.29349 0.29117 0.29813 0.29119 0.3037 0.29712 0.30238 0.29037 0.29673 0.30997 0.29775 0.37611 0.37467 1 0.37489 0.35395 0.28773 0.28106 0.27991 0.25816 0.29147 0.26739 0.26164 0.25503 0.25684 0.27436 0.27662 0.277 0.25907 0.25872 0.27103 0.27399 0.2788 0.27015 0.26588 0.2779 0.27943 0.27201 0.28541 0.2711 0.28152 0.29279 0.26543 0.23 0.2688 0.27296 0.26274 0.23959 0.23522 0.26293 0.26171 0.26102 0.23412 0.23473 0.22857 0.24639 0.24406 0.24783 0.25493 0.25284 0.25448 0.25467 0.24774 0.24959 0.2424 0.24485 0.23391 0.2396 0.2386 0.24336 0.23725 0.2301 0.23265 0.24282 0.24683 0.22935 0.22647 0.23338 0.23307 0.24645 0.24912 0.25187 0.24752 0.24764 0.24785 0.24575 0.24279 0.24986 0.24791 0.24948 0.2444 0.25725 0.23367 0.23749 0.23878 0.25239 0.24492 0.24534 0.24591 0.24887 0.2429 0.25602 0.24274 0.25082 0.20424 0 0
0.31305 0.31054 0.31208 0.30281 0.30808 0.3045 0.30218 0.30914 0.3022 0.31471 0.30813 0.31339 0.30138 0.30774 0.32098 0.30876 0.37 0.36856 0.37489 1 0.36496 0.29874 0.29207 0.29092 0.26917 0.30248 0.2784 0.27265 0.26604 0.26785 0.28537 0.28763 0.28801 0.27008 0.26973 0.28204 0.285 0.28981 0.28116 0.27689 0.28891 0.29044 0.28302 0.29642 0.28211 0.29253 0.3038 0.27644 0.24101 0.27981 0.28397 0.27375 0.2506 0.24623 0.27394 0.27272 0.27203 0.24513 0.24574 0.23958 0.2574 0.25507 0.25884 0.26594 0.26385 0.26549 0.26568 0.25875 0.2606 0.25341 0.25586 0.24492 0.25061 0.24961 0.25437 0.24826 0.24111 0.24366 0.25383 0.25784 0.24036 0.23748 0.24439 0.24408 0.25746 0.26013 0.26288 0.25853 0.25865 0.25886 0.25676 0.2538 0.26087 0.25892 0.26049 0.25541 0.26826 0.24468 0.2485 0.24979 0.2634 0.25593 0.25635 0.25692 0.25988 0.25391 0.26703 0.25375 0.26183 0.21525 0 0
0.31033 0.30782 0.30936 0.30009 0.30536 0.30178 0.29946 0.30642 0.29948 0.31199 0.30541 0.31067 0.29866 0.30502 0.31826 0.30604 0.34906 0.34762 0.35395 0.36496 1 0.29602 0.28935 0.2882 0.26645 0.29976 0.27568 0.26993 0.26332 0.26513 0.28265 0.28491 0.28529 0.26736 0.26701 0.27932 0.28228 0.28709 0.27844 0.27417 0.28619 0.28772 0.2803 0.2937 0.27939 0.28981 0.30108 0.27372 0.23829 0.27709 0.28125 0.27103 0.24788 0.24351 0.27122 0.27 0.26931 0.24241 0.24302 0.23686 0.25468 0.25235 0.25612 0.26322 0.26113 0.26277 0.26296 0.25603 0.25788 0.25069 0.25314 0.2422 0.24789 0.24689 0.25165 0.24554 0.23839 0.24094 0.25111 0.25512 0.23764 0.23476 0.24167 0.24136 0.25474 0.25741 0.26016 0.25581 0.25593 0.25614 0.25404 0.25108 0.25815 0.2562 0.25777 0.25269 0.26554 0.24196 0.24578 0.24707 0.26068 0.25321 0.25363 0.2542 0.25716 0.25119 0.26431 0.25103 0.25911 0.21253 0 0
0.29375 0.29124 0.29278 0.28351 0.28878 0.2852 0.28288 0.28984 0.2829 0.29541 0.28883 0.29409 0.28208 0.28844 0.29436 0.28214 0.28284 0.2814 0.28773 0.29874 0.29602 1 0.77381 0.64826 0.24987 0.28318 0.2591 0.25335 0.24674 0.24855 0.26607 0.26833 0.26871 0.25078 0.25043 0.26274 0.2657 0.27051 0.26186 0.25759 0.26961 0.27114 0.26372 0.27712 0.26281 0.27323 0.2845 0.25714 0.22171 0.26051 0.26467 0.25445 0.2313 0.22693 0.25464 0.25342 0.25273 0.22583 0.22644 0.22028 0.2381 0.23577 0.23954 0.24664 0.24455 0.24619 0.24638 0.23945 0.2413 0.23411 0.23656 0.22562 0.23131 0.23031 0.23507 0.22896 0.22181 0.22436 0.23453 0.23854 0.22106 0.21818 0.22509 0.22478 0.23816 0.24083 0.24358 0.23923 0.23935 0.23956 0.23746 0.2345 0.24157 0.23962 0.24119 0.23611 0.24896 0.22538 0.2292 0.23049 0.2441 0.23663 0.23705 0.23762 0.24058 0.23461 0.24773 0.23445 0.24253 0.19595 0 0
0.28708 0.28457 0.28611 0.27684 0.28211 0.27853 0.27621 0.28317 0.27623 0.28874 0.28216 0.28742 0.27541 0.28177 0.28769 0.27547 0.27617 0.27473 0.28106 0.29207 0.28935 0.77381 1 0.64159 0.2432 0.27651 0.25243 0.24668 0.24007 0.24188 0.2594 0.26166 0.26204 0.24411 0.24376 0.25607 0.25903 0.26384 0.25519 0.25092 0.26294 0.26447 0.25705 0.27045 0.25614 0.26656 0.27783 0.25047 0.21504 0.25384 0.258 0.24778 0.22463 0.22026 0.24797 0.24675 0.24606 0.21916 0.21977 0.21361 0.23143 0.2291 0.23287 0.23997 0.23788 0.23952 0.23971 0.23278 0.23463 0.22744 0.22989 0.21895 0.22464 0.22364 0.2284 0.22229 0.21514 0.21769 0.22786 0.23187 0.21439 0.21151 0.21842 0.21811 0.23149 0.23416 0.23691 0.23256 0.23268 0.23289 0.23079 0.22783 0.2349 0.23295 0.23452 0.22944 0.24229 0.21871 0.22253 0.22382 0.23743 0.22996 0.23038 0.23095 0.23391 0.22794 0.24106 0.22778 0.23586 0.18928 0 0
0.28593 0.28342 0.28496 0.27569 0.28096 0.27738 0.27506 0.28202 0.27508 0.28759 0.28101 0.28627 0.27426 0.28062 0.28654 0.27432 0.27502 0.27358 0.27991 0.29092 0.2882 0.64826 0.64159 1 0.24205 0.27536 0.25128 0.24553 0.23892 0.24073 0.25825 0.26051 0.26089 0.24296 0.24261 0.25492 0.25788 0.26269 0.25404 0.24977 0.26179 0.26332 0.2559 0.2693 0.25499 0.26541 0.27668 0.24932 0.21389 0.25269 0.25685 0.24663 0.22348 0.21911 0.24682 0.2456 0.24491 0.21801 0.21862 0.21246 0.23028 0.22795 0.23172 0.23882 0.23673 0.23837 0.23856 0.23163 0.23348 0.22629 0.22874 0.2178 0.22349 0.22249 0.22725 0.22114 0.21399 0.21654 0.22671 0.23072 0.21324 0.21036 0.21727 0.21696 0.23034 0.23301 0.23576 0.23141 0.23153 0.23174 0.22964 0.22668 0.23375 0.2318 0.23337 0.22829 0.24114 0.21756 0.22138 0.22267 0.23628 0.22881 0.22923 0.2298 0.23276 0.22679 0.23991 0.22663 0.23471 0.18813 0 0
0.2679 0.26539 0.26693 0.25766 0.26293 0.25935 0.25703 0.26399 0.25705 0.26956 0.26298 0.26824 0.25623 0.26259 0.26479 0.25257 0.25327 0.25183 0.25816 0.26917 0.26645 0.24987 0.2432 0.24205 1 0.26269 0.23519 0.22944 0.22283 0.22464 0.24216 0.24442 0.2448 0.22687 0.22652 0.23883 0.24179 0.2466 0.23795 0.23368 0.2457 0.24723 0.23981 0.25321 0.2389 0.24932 0.26059 0.23323 0.1978 0.2366 0.24076 0.23054 0.20739 0.20302 0.23073 0.22951 0.22882 0.20192 0.20253 0.19637 0.21419 0.21186 0.21563 0.22273 0.22064 0.22228 0.22247 0.21554 0.21739 0.2102 0.21265 0.20171 0.2074 0.2064 0.21116 0.20505 0.1979 0.20045 0.21062 0.21463 0.19715 0.19427 0.20118 0.20087 0.21425 0.21692 0.21967 0.21532 0.21544 0.21565 0.21355 0.21059 0.21766 0.21571 0.21728 0.2122 0.22505 0.20147 0.20529 0.20658 0.22019 0.21272 0.21314 0.21371 0.21667 0.2107 0.22382 0.21054 0.21862 0.17204 0 0
0.30121 0.2987 0.30024 0.29097 0.29624 0.29266 0.29034 0.2973 0.29036 0.30287 0.29629 0.30155 0.28954 0.2959 0.2981 0.28588 0.28658 0.28514 0.29147 0.30248 0.29976 0.28318 0.27651 0.27536 0.26269 1 0.2685 0.26275 0.25614 0.25795 0.27547 0.27773 0.27811 0.26018 0.25983 0.27214 0.2751 0.27991 0.27126 0.26699 0.27901 0.28054 0.27312 0.28652 0.27221 0.28263 0.2939 0.26654 0.23111 0.26991 0.27407 0.26385 0.2407 0.23633 0.26404 0.26282 0.26213 0.23523 0.23584 0.22968 0.2475 0.24517 0.24894 0.25604 0.25395 0.25559 0.25578 0.24885 0.2507 0.24351 0.24596 0.23502 0.24071 0.23971 0.24447 0.23836 0.23121 0.23376 0.24393 0.24794 0.23046 0.22758 0.23449 0.23418 0.24756 0.25023 0.25298 0.24863 0.24875 0.24896 0.24686 0.2439 0.25097 0.24902 0.25059 0.24551 0.25836 0.23478 0.2386 0.23989 0.2535 0.24603 0.24645 0.24702 0.24998 0.24401 0.25713 0.24385 0.25193 0.20535 0 0
0.27713 0.27462 0.27616 0.26689 0.27216 0.26858 0.26626 0.27322 0.26628 0.27879 0.27221 0.27747 0.26546 0.27182 0.27402 0.2618 0.2625 0.26106 0.26739 0.2784 0.27568 0.2591 0.25243 0.25128 0.23519 0.2685 1 0.86393 0.65364 0.65545 0.34355 0.29081 0.29119 0.27326 0.27291 0.28522 0.28818 0.29299 0.28434 0.28007 0.29209 0.29362 0.2862 0.2996 0.28529 0.29571 0.30698 0.25344 0.21801 0.25681 0.26097 0.25075 0.2276 0.22323 0.25094 0.24972 0.24903 0.22213 0.22274 0.21658 0.2344 0.23207 0.23584 0.24294 0.24085 0.24249 0.24268 0.23575 0.2376 0.23041 0.23286 0.22192 0.22761 0.22661 0.23137 0.22526 0.21811 0.22066 0.23083 0.23484 0.21736 0.21448 0.22139 0.22108 0.23446 0.23713 0.23988 0.23553 0.23565 0.23586 0.23376 0.2308 0.23787 0.23592 0.23749 0.23241 0.24526 0.22168 0.2255 0.22679 0.2404 0.23293 0.23335 0.23392 0.23688 0.23091 0.24403 0.23075 0.23883 0.19225 0 0
0.27138 0.26887 0.27041 0.26114 0.26641 0.26283 0.26051 0.26747 0.26053 0.27304 0.26646 0.27172 0.25971 0.26607 0.26827 0.25605 0.25675 0.25531 0.26164 0.27265 0.26993 0.25335 0.24668 0.24553 0.22944 0.26275 0.86393 1 0.64789 0.6497 0.3378 0.28506 0.28544 0.26751 0.26716 0.27947 0.28243 0.28724 0.27859 0.27432 0.28634 0.28787 0.28045 0.29385 0.27954 0.28996 0.30123 0.24769 0.21226 0.25106 0.25522 0.245 0.22185 0.21748 0.24519 0.24397 0.24328 0.21638 0.21699 0.21083 0.22865 0.22632 0.23009 0.23719 0.2351 0.23674 0.23693 0.23 0.23185 0.22466 0.22711 0.21617 0.22186 0.22086 0.22562 0.21951 0.21236 0.21491 0.22508 0.22909 0.21161 0.20873 0.21564 0.21533 0.22871 0.23138 0.23413 0.22978 0.2299 0.23011 0.22801 0.22505 0.23212 0.23017 0.23174 0.22666 0.23951 0.21593 0.21975 0.22104 0.23465 0.22718 0.2276 0.22817 0.23113 0.22516 0.23828 0.225 0.23308 0.1865 0 0
0.26477 0.26226 0.2638 0.25453 0.2598 0.25622 0.2539 0.26086 0.25392 0.26643 0.25985 0.26511 0.2531 0.25946 0.26166 0.24944 0.25014 0.2487 0.25503 0.26604 0.26332 0.24674 0.24007 0.23892 0.22283 0.25614 0.65364 0.64789 1 0.72555 0.33119 0.27845 0.27883 0.2609 0.26055 0.27286 0.27582 0.28063 0.27198 0.26771 0.27973 0.28126 0.27384 0.28724 0.27293 0.28335 0.29462 0.24108 0.20565 0.24445 0.24861 0.23839 0.21524 0.21087 0.23858 0.23736 0.23667 0.20977 0.21038 0.20422 0.22204 0.21971 0.22348 0.23058 0.22849 0.23013 0.23032 0.22339 0.22524 0.21805 0.2205 0.20956 0.21525 0.21425 0.21901 0.2129 0.20575 0.2083 0.21847 0.22248 0.205 0.20212 0.20903 0.20872 0.2221 0.22477 0.22752 0.22317 0.22329 0.2235 0.2214 0.21844 0.22551 0.22356 0.22513 0.22005 0.2329 0.20932 0.21314 0.21443 0.22804 0.22057 0.22099 0.22156 0.22452 0.21855 0.23167 0.21839 0.22647 0.17989 0 0
0.26658 0.26407 0.26561 0.25634 0.26161 0.25803 0.25571 0.26267 0.25573 0.26824 0.26166 0.26692 0.25491 0.26127 0.26347 0.25125 0.25195 0.25051 0.25684 0.26785 0.26513 0.24855 0.24188 0.24073 0.22464 0.25795 0.65545 0.6497 0.72555 1 0.333 0.28026 0.28064 0.26271 0.26236 0.27467 0.27763 0.28244 0.27379 0.26952 0.28154 0.28307 0.27565 0.28905 0.27474 0.28516 0.29643 0.24289 0.20746 0.24626 0.25042 0.2402 0.21705 0.21268 0.24039 0.23917 0.23848 0.21158 0.21219 0.20603 0.22385 0.22152 0.22529 0.23239 0.2303 0.23194 0.23213 0.2252 0.22705 0.21986 0.22231 0.21137 0.21706 0.21606 0.22082 0.21471 0.20756 0.21011 0.22028 0.22429 0.20681 0.20393 0.21084 0.21053 0.22391 0.22658 0.22933 0.22498 0.2251 0.22531 0.22321 0.22025 0.22732 0.22537 0.22694 0.22186 0.23471 0.21113 0.21495 0.21624 0.22985 0.22238 0.2228 0.22337 0.22633 0.22036 0.23348 0.2202 0.22828 0.1817 0 0
0.2841 0.28159 0.28313 0.27386 0.27913 0.27555 0.27323 0.28019 0.27325 0.28576 0.27918 0.28444 0.27243 0.27879 0.28099 0.26877 0.26947 0.26803 0.27436 0.28537 0.28265 0.26607 0.2594 0.25825 0.24216 0.27547 0.34355 0.3378 0.33119 0.333 1 0.29778 0.29816 0.28023 0.27988 0.29219 0.29515 0.29996 0.29131 0.28704 0.29906 0.30059 0.29317 0.30657 0.29226 0.30268 0.31395 0.26041 0.22498 0.26378 0.26794 0.25772 0.23457 0.2302 0.25791 0.25669 0.256 0.2291 0.22971 0.22355 0.24137 0.23904 0.24281 0.24991 0.24782 0.24946 0.24965 0.24272 0.24457 0.23738 0.23983 0.22889 0.23458 0.23358 0.23834 0.23223 0.22508 0.22763 0.2378 0.24181 0.22433 0.22145 0.22836 0.22805 0.24143 0.2441 0.24685 0.2425 0.24262 0.24283 0.24073 0.23777 0.24484 0.24289 0.24446 0.23938 0.25223 0.22865 0.23247 0.23376 0.24737 0.2399 0.24032 0.24089 0.24385 0.23788 0.251 0.23772 0.2458 0.19922 0 0
0.28636 0.28385 0.28539 0.27612 0.28139 0.27781 0.27549 0.28245 0.27551 0.28802 0.28144 0.2867 0.27469 0.28105 0.28325 0.27103 0.27173 0.27029 0.27662 0.28763 0.28491 0.26833 0.26166 0.26051 0.24442 0.27773 0.29081 0.28506 0.27845 0.28026 0.29778 1 0.91228 0.32209 0.32174 0.31753 0.32049 0.3253 0.31665 0.31238 0.3244 0.32593 0.31851 0.33191 0.3176 0.32802 0.33929 0.26267 0.22724 0.26604 0.2702 0.25998 0.23683 0.23246 0.26017 0.25895 0.25826 0.23136 0.23197 0.22581 0.24363 0.2413 0.24507 0.25217 0.25008 0.25172 0.25191 0.24498 0.24683 0.23964 0.24209 0.23115 0.23684 0.23584 0.2406 0.23449 0.22734 0.22989 0.24006 0.24407 0.22659 0.22371 0.23062 0.23031 0.24369 0.24636 0.24911 0.24476 0.24488 0.24509 0.24299 0.24003 0.2471 0.24515 0.24672 0.24164 0.25449 0.23091 0.23473 0.23602 0.24963 0.24216 0.24258 0.24315 0.24611 0.24014 0.25326 0.23998 0.24806 0.20148 0 0
0.28674 0.28423 0.28577 0.2765 0.28177 0.27819 0.27587 0.28283 0.27589 0.2884 0.28182 0.28708 0.27507 0.28143 0.28363 0.27141 0.27211 0.27067 0.277 0.28801 0.28529 0.26871 0.26204 0.26089 0.2448 0.27811 0.29119 0.28544 0.27883 0.28064 0.29816 0.91228 1 0.32247 0.32212 0.31791 0.32087 0.32568 0.31703 0.31276 0.32478 0.32631 0.31889 0.33229 0.31798 0.3284 0.33967 0.26305 0.22762 0.26642 0.27058 0.26036 0.23721 0.23284 0.26055 0.25933 0.25864 0.23174 0.23235 0.22619 0.24401 0.24168 0.24545 0.25255 0.25046 0.2521 0.25229 0.24536 0.24721 0.24002 0.24247 0.23153 0.23722 0.23622 0.24098 0.23487 0.22772 0.23027 0.24044 0.24445 0.22697 0.22409 0.231 0.23069 0.24407 0.24674 0.24949 0.24514 0.24526 0.24547 0.24337 0.24041 0.24748 0.24553 0.2471 0.24202 0.25487 0.23129 0.23511 0.2364 0.25001 0.24254 0.24296 0.24353 0.24649 0.24052 0.25364 0.24036 0.24844 0.20186 0 0
0.26881 0.2663 0.26784 0.25857 0.26384 0.26026 0.25794 0.2649 0.25796 0.27047 0.26389 0.26915 0.25714 0.2635 0.2657 0.25348 0.25418 0.25274 0.25907 0.27008 0.26736 0.25078 0.24411 0.24296 0.22687 0.26018 0.27326 0.26751 0.2609 0.26271 0.28023 0.32209 0.32247 1 0.88461 0.29998 0.30294 0.30775 0.2991 0.29483 0.30685 0.30838 0.30096 0.31436 0.30005 0.31047 0.32174 0.24512 0.20969 0.24849 0.25265 0.24243 0.21928 0.21491 0.24262 0.2414 0.24071 0.21381 0.21442 0.20826 0.22608 0.22375 0.22752 0.23462 0.23253 0.23417 0.23436 0.22743 0.22928 0.22209 0.22454 0.2136 0.21929 0.21829 0.22305 0.21694 0.20979 0.21234 0.22251 0.22652 0.20904 0.20616 0.21307 0.21276 0.22614 0.22881 0.23156 0.22721 0.22733 0.22754 0.22544 0.22248 0.22955 0.2276 0.22917 0.22409 0.23694 0.21336 0.21718 0.21847 0.23208 0.22461 0.22503 0.2256 0.22856 0.22259 0.23571 0.22243 0.23051 0.18393 0 0
0.26846 0.26595 0.26749 0.25822 0.26349 0.25991 0.25759 0.26455 0.25761 0.27012 0.26354 0.2688 0.25679 0.26315 0.26535 0.25313 0.25383 0.25239 0.25872 0.26973 0.26701 0.25043 0.24376 0.24261 0.22652 0.25983 0.27291 0.26716 0.26055 0.26236 0.27988 0.32174 0.32212 0.88461 1 0.29963 0.30259 0.3074 0.29875 0.29448 0.3065 0.30803 0.30061 0.31401 0.2997 0.31012 0.32139 0.24477 0.20934 0.24814 0.2523 0.24208 0.21893 0.21456 0.24227 0.24105 0.24036 0.21346 0.21407 0.20791 0.22573 0.2234 0.22717 0.23427 0.23218 0.23382 0.23401 0.22708 0.22893 0.22174 0.22419 0.21325 0.21894 0.21794 0.2227 0.21659 0.20944 0.21199 0.22216 0.22617 0.20869 0.20581 0.21272 0.21241 0.22579 0.22846 0.23121 0.22686 0.22698 0.22719 0.22509 0.22213 0.2292 0.22725 0.22882 0.22374 0.23659 0.21301 0.21683 0.21812 0.23173 0.22426 0.22468 0.22525 0.22821 0.22224 0.23536 0.22208 0.23016 0.18358 0 0
0.28077 0.27826 0.2798 0.27053 0.2758 0.27222 0.2699 0.27686 0.26992 0.28243 0.27585 0.28111 0.2691 0.27546 0.27766 0.26544 0.26614 0.2647 0.27103 0.28204 0.27932 0.26274 0.25607 0.25492 0.23883 0.27214 0.28522 0.27947 0.27286 0.27467 0.29219 0.31753 0.31791 0.29998 0.29963 1 0.94932 0.86507 0.52038 0.51611 0.44287 0.4444 0.43698 0.34906 0.33475 0.34517 0.35644 0.25708 0.22165 0.26045 0.26461 0.25439 0.23124 0.22687 0.25458 0.25336 0.25267 0.22577 0.22638 0.22022 0.23804 0.23571 0.23948 0.24658 0.24449 0.24613 0.24632 0.23939 0.24124 0.23405 0.2365 0.22556 0.23125 0.23025 0.23501 0.2289 0.22175 0.2243 0.23447 0.23848 0.221 0.21812 0.22503 0.22472 0.2381 0.24077 0.24352 0.23917 0.23929 0.2395 0.2374 0.23444 0.24151 0.23956 0.24113 0.23605 0.2489 0.22532 0.22914 0.23043 0.24404 0.23657 0.23699 0.23756 0.24052 0.23455 0.24767 0.23439 0.24247 0.19589 0 0
0.28373 0.28122 0.28276 0.27349 0.27876 0.27518 0.27286 0.27982 0.27288 0.28539 0.27881 0.28407 0.27206 0.27842 0.28062 0.2684 0.2691 0.26766 0.27399 0.285 0.28228 0.2657 0.25903 0.25788 0.24179 0.2751 0.28818 0.28243 0.27582 0.27763 0.29515 0.32049 0.32087 0.30294 0.30259 0.94932 1 0.86803 0.52334 0.51907 0.44583 0.44736 0.43994 0.35202 0.33771 0.34813 0.3594 0.26004 0.22461 0.26341 0.26757 0.25735 0.2342 0.22983 0.25754 0.25632 0.25563 0.22873 0.22934 0.22318 0.241 0.23867 0.24244 0.24954 0.24745 0.24909 0.24928 0.24235 0.2442 0.23701 0.23946 0.22852 0.23421 0.23321 0.23797 0.23186 0.22471 0.22726 0.23743 0.24144 0.22396 0.22108 0.22799 0.22768 0.24106 0.24373 0.24648 0.24213 0.24225 0.24246 0.24036 0.2374 0.24447 0.24252 0.24409 0.23901 0.25186 0.22828 0.2321 0.23339 0.247 0.23953 0.23995 0.24052 0.24348 0.23751 0.25063 0.23735 0.24543 0.19885 0 0
0.28854 0.28603 0.28757 0.2783 0.28357 0.27999 0.27767 0.28463 0.27769 0.2902 0.28362 0.28888 0.27687 0.28323 0.28543 0.27321 0.27391 0.27247 0.2788 0.28981 0.28709 0.27051 0.26384 0.26269 0.2466 0.27991 0.29299 0.28724 0.28063 0.28244 0.29996 0.3253 0.32568 0.30775 0.3074 0.86507 0.86803 1 0.52815 0.52388 0.45064 0.45217 0.44475 0.35683 0.34252 0.35294 0.36421 0.26485 0.22942 0.26822 0.27238 0.26216 0.23901 0.23464 0.26235 0.26113 0.26044 0.23354 0.23415 0.22799 0.24581 0.24348 0.24725 0.25435 0.25226 0.2539 0.25409 0.24716 0.24901 0.24182 0.24427 0.23333 0.23902 0.23802 0.24278 0.23667 0.22952 0.23207 0.24224 0.24625 0.22877 0.22589 0.2328 0.23249 0.24587 0.24854 0.25129 0.24694 0.24706 0.24727 0.24517 0.24221 0.24928 0.24733 0.2489 0.24382 0.25667 0.23309 0.23691 0.2382 0.25181 0.24434 0.24476 0.24533 0.24829 0.24232 0.25544 0.24216 0.25024 0.20366 0 0
0.27989 0.27738 0.27892 0.26965 0.27492 0.27134 0.26902 0.27598 0.26904 0.28155 0.27497 0.28023 0.26822 0.27458 0.27678 0.26456 0.26526 0.26382 0.27015 0.28116 0.27844 0.26186 0.25519 0.25404 0.23795 0.27126 0.28434 0.27859 0.27198 0.27379 0.29131 0.31665 0.31703 0.2991 0.29875 0.52038 0.52334 0.52815 1 0.74737 0.44199 0.44352 0.4361 0.34818 0.33387 0.34429 0.35556 0.2562 0.22077 0.25957 0.26373 0.25351 0.23036 0.22599 0.2537 0.25248 0.25179 0.22489 0.2255 0.21934 0.23716 0.23483 0.2386 0.2457 0.24361 0.24525 0.24544 0.23851 0.24036 0.23317 0.23562 0.22468 0.23037 0.22937 0.23413 0.22802 0.22087 0.22342 0.23359 0.2376 0.22012 0.21724 0.22415 0.22384 0.23722 0.23989 0.24264 0.23829 0.23841 0.23862 0.23652 0.23356 0.24063 0.23868 0.24025 0.23517 0.24802 0.22444 0.22826 0.22955 0.24316 0.23569 0.23611 0.23668 0.23964 0.23367 0.24679 0.23351 0.24159 0.19501 0 0
0.27562 0.27311 0.27465 0.26538 0.27065 0.26707 0.26475 0.27171 0.26477 0.27728 0.2707 0.27596 0.26395 0.27031 0.27251 0.26029 0.26099 0.25955 0.26588 0.27689 0.27417 0.25759 0.25092 0.24977 0.23368 0.26699 0.28007 0.27432 0.26771 0.26952 0.28704 0.31238 0.31276 0.29483 0.29448 0.51611 0.51907 0.52388 0.74737 1 0.43772 0.43925 0.43183 0.34391 0.3296 0.34002 0.35129 0.25193 0.2165 0.2553 0.25946 0.24924 0.22609 0.22172 0.24943 0.24821 0.24752 0.22062 0.22123 0.21507 0.23289 0.23056 0.23433 0.24143 0.23934 0.24098 0.24117 0.23424 0.23609 0.2289 0.23135 0.22041 0.2261 0.2251 0.22986 0.22375 0.2166 0.21915 0.22932 0.23333 0.21585 0.21297 0.21988 0.21957 0.23295 0.23562 0.23837 0.23402 0.23414 0.23435 0.23225 0.22929 0.23636 0.23441 0.23598 0.2309 0.24375 0.22017 0.22399 0.22528 0.23889 0.23142 0.23184 0.23241 0.23537 0.2294 0.24252 0.22924 0.23732 0.19074 0 0
0.28764 0.28513 0.28667 0.2774 0.28267 0.27909 0.27677 0.28373 0.27679 0.2893 0.28272 0.28798 0.27597 0.28233 0.28453 0.27231 0.27301 0.27157 0.2779 0.28891 0.28619 0.26961 0.26294 0.26179 0.2457 0.27901 0.29209 0.28634 0.27973 0.28154 0.29906 0.3244 0.32478 0.30685 0.3065 0.44287 0.44583 0.45064 0.44199 0.43772 1 0.88927 0.52519 0.35593 0.34162 0.35204 0.36331 0.26395 0.22852 0.26732 0.27148 0.26126 0.23811 0.23374 0.26145 0.26023 0.25954 0.23264 0.23325 0.22709 0.24491 0.24258 0.24635 0.25345 0.25136 0.253 0.25319 0.24626 0.24811 0.24092 0.24337 0.23243 0.23812 0.23712 0.24188 0.23577 0.22862 0.23117 0.24134 0.24535 0.22787 0.22499 0.2319 0.23159 0.24497 0.24764 0.25039 0.24604 0.24616 0.24637 0.24427 0.24131 0.24838 0.24643 0.248 0.24292 0.25577 0.23219 0.23601 0.2373 0.25091 0.24344 0.24386 0.24443 0.24739 0.24142 0.25454 0.24126 0.24934 0.20276 0 0
0.28917 0.28666 0.2882 0.27893 0.2842 0.28062 0.2783 0.28526 0.27832 0.29083 0.28425 0.28951 0.2775 0.28386 0.28606 0.27384 0.27454 0.2731 0.27943 0.29044 0.28772 0.27114 0.26447 0.26332 0.24723 0.28054 0.29362 0.28787 0.28126 0.28307 0.30059 0.32593 0.32631 0.30838 0.30803 0.4444 0.44736 0.45217 0.44352 0.43925 0.88927 1 0.52672 0.35746 0.34315 0.35357 0.36484 0.26548 0.23005 0.26885 0.27301 0.26279 0.23964 0.23527 0.26298 0.26176 0.26107 0.23417 0.23478 0.22862 0.24644 0.24411 0.24788 0.25498 0.25289 0.25453 0.25472 0.24779 0.24964 0.24245 0.2449 0.23396 0.23965 0.23865 0.24341 0.2373 0.23015 0.2327 0.24287 0.24688 0.2294 0.22652 0.23343 0.23312 0.2465 0.24917 0.25192 0.24757 0.24769 0.2479 0.2458 0.24284 0.24991 0.24796 0.24953 0.24445 0.2573 0.23372 0.23754 0.23883 0.25244 0.24497 0.24539 0.24596 0.24892 0.24295 0.25607 0.24279 0.25087 0.20429 0 0
0.28175 0.27924 0.28078 0.27151 0.27678 0.2732 0.27088 0.27784 0.2709 0.28341 0.27683 0.28209 0.27008 0.27644 0.27864 0.26642 0.26712 0.26568 0.27201 0.28302 0.2803 0.26372 0.25705 0.2559 0.23981 0.27312 0.2862 0.28045 0.27384 0.27565 0.29317 0.31851 0.31889 0.30096 0.30061 0.43698 0.43994 0.44475 0.4361 0.43183 0.52519 0.52672 1 0.35004 0.33573 0.34615 0.35742 0.25806 0.22263 0.26143 0.26559 0.25537 0.23222 0.22785 0.25556 0.25434 0.25365 0.22675 0.22736 0.2212 0.23902 0.23669 0.24046 0.24756 0.24547 0.24711 0.2473 0.24037 0.24222 0.23503 0.23748 0.22654 0.23223 0.23123 0.23599 0.22988 0.22273 0.22528 0.23545 0.23946 0.22198 0.2191 0.22601 0.2257 0.23908 0.24175 0.2445 0.24015 0.24027 0.24048 0.23838 0.23542 0.24249 0.24054 0.24211 0.23703 0.24988 0.2263 0.23012 0.23141 0.24502 0.23755 0.23797 0.23854 0.2415 0.23553 0.24865 0.23537 0.24345 0.19687 0 0
0.29515 0.29264 0.29418 0.28491 0.29018 0.2866 0.28428 0.29124 0.2843 0.29681 0.29023 0.29549 0.28348 0.28984 0.29204 0.27982 0.28052 0.27908 0.28541 0.29642 0.2937 0.27712 0.27045 0.2693 0.25321 0.28652 0.2996 0.29385 0.28724 0.28905 0.30657 0.33191 0.33229 0.31436 0.31401 0.34906 0.35202 0.35683 0.34818 0.34391 0.35593 0.35746 0.35004 1 0.41375 0.41723 0.4285 0.27146 0.23603 0.27483 0.27899 0.26877 0.24562 0.24125 0.26896 0.26774 0.26705 0.24015 0.24076 0.2346 0.25242 0.25009 0.25386 0.26096 0.25887 0.26051 0.2607 0.25377 0.25562 0.24843 0.25088 0.23994 0.24563 0.24463 0.24939 0.24328 0.23613 0.23868 0.24885 0.25286 0.23538 0.2325 0.23941 0.2391 0.25248 0.25515 0.2579 0.25355 0.25367 0.25388 0.25178 0.24882 0.25589 0.25394 0.25551 0.25043 0.26328 0.2397 0.24352 0.24481 0.25842 0.25095 0.25137 0.25194 0.2549 0.24893 0.26205 0.24877 0.25685 0.21027 0 0
0.28084 0.27833 0.27987 0.2706 0.27587 0.27229 0.26997 0.27693 0.26999 0.2825 0.27592 0.28118 0.26917 0.27553 0.27773 0.26551 0.26621 0.26477 0.2711 0.28211 0.27939 0.26281 0.25614 0.25499 0.2389 0.27221 0.28529 0.27954 0.27293 0.27474 0.29226 0.3176 0.31798 0.30005 0.2997 0.33475 0.33771 0.34252 0.33387 0.3296 0.34162 0.34315 0.33573 0.41375 1 0.40292 0.41419 0.25715 0.22172 0.26052 0.26468 0.25446 0.23131 0.22694 0.25465 0.25343 0.25274 0.22584 0.22645 0.22029 0.23811 0.23578 0.23955 0.24665 0.24456 0.2462 0.24639 0.23946 0.24131 0.23412 0.23657 0.22563 0.23132 0.23032 0.23508 0.22897 0.22182 0.22437 0.23454 0.23855 0.22107 0.21819 0.2251 0.22479 0.23817 0.24084 0.24359 0.23924 0.23936 0.23957 0.23747 0.23451 0.24158 0.23963 0.2412 0.23612 0.24897 0.22539 0.22921 0.2305 0.24411 0.23664 0.23706 0.23763 0.24059 0.23462 0.24774 0.23446 0.24254 0.19596 0 0
0.29126 0.28875 0.29029 0.28102 0.28629 0.28271 0.28039 0.28735 0.28041 0.29292 0.28634 0.2916 0.27959 0.28595 0.28815 0.27593 0.27663 0.27519 0.28152 0.29253 0.28981 0.27323 0.26656 0.26541 0.24932 0.28263 0.29571 0.28996 0.28335 0.28516 0.30268 0.32802 0.3284 0.31047 0.31012 0.34517 0.34813 0.35294 0.34429 0.34002 0.35204 0.35357 0.34615 0.41723 0.40292 1 0.60323 0.26757 0.23214 0.27094 0.2751 0.26488 0.24173 0.23736 0.26507 0.26385 0.26316 0.23626 0.23687 0.23071 0.24853 0.2462 0.24997 0.25707 0.25498 0.25662 0.25681 0.24988 0.25173 0.24454 0.24699 0.23605 0.24174 0.24074 0.2455 0.23939 0.23224 0.23479 0.24496 0.24897 0.23149 0.22861 0.23552 0.23521 0.24859 0.25126 0.25401 0.24966 0.24978 0.24999 0.24789 0.24493 0.252 0.25005 0.25162 0.24654 0.25939 0.23581 0.23963 0.24092 0.25453 0.24706 0.24748 0.24805 0.25101 0.24504 0.25816 0.24488 0.25296 0.20638 0 0
0.30253 0.30002 0.30156 0.29229 0.29756 0.29398 0.29166 0.29862 0.29168 0.30419 0.29761 0.30287 0.29086 0.29722 0.29942 0.2872 0.2879 0.28646 0.29279 0.3038 0.30108 0.2845 0.27783 0.27668 0.26059 0.2939 0.30698 0.30123 0.29462 0.29643 0.31395 0.33929 0.33967 0.32174 0.32139 0.35644 0.3594 0.36421 0.35556 0.35129 0.36331 0.36484 0.35742 0.4285 0.41419 0.60323 1 0.27884 0.24341 0.28221 0.28637 0.27615 0.253 0.24863 0.27634 0.27512 0.27443 0.24753 0.24814 0.24198 0.2598 0.25747 0.26124 0.26834 0.26625 0.26789 0.26808 0.26115 0.263 0.25581 0.25826 0.24732 0.25301 0.25201 0.25677 0.25066 0.24351 0.24606 0.25623 0.26024 0.24276 0.23988 0.24679 0.24648 0.25986 0.26253 0.26528 0.26093 0.26105 0.26126 0.25916 0.2562 0.26327 0.26132 0.26289 0.25781 0.27066 0.24708 0.2509 0.25219 0.2658 0.25833 0.25875 0.25932 0.26228 0.25631 0.26943 0.25615 0.26423 0.21765 0 0
0.27517 0.27266 0.2742 0.26493 0.2702 0.26662 0.2643 0.27126 0.26432 0.27683 0.27025 0.27551 0.2635 0.26986 0.27206 0.25984 0.26054 0.2591 0.26543 0.27644 0.27372 0.25714 0.25047 0.24932 0.23323 0.26654 0.25344 0.24769 0.24108 0.24289 0.26041 0.26267 0.26305 0.24512 0.24477 0.25708 0.26004 0.26485 0.2562 0.25193 0.26395 0.26548 0.25806 0.27146 0.25715 0.26757 0.27884 1 0.22927 0.26807 0.27223 0.26201 0.23886 0.23449 0.2622 0.26098 0.26029 0.23339 0.234 0.22784 0.24566 0.24333 0.2471 0.2542 0.25211 0.25375 0.25394 0.24701 0.24886 0.24167 0.24412 0.23318 0.23887 0.23787 0.24263 0.23652 0.22937 0.23192 0.24209 0.2461 0.22862 0.22574 0.23265 0.23234 0.24572 0.24839 0.25114 0.24679 0.24691 0.24712 0.24502 0.24206 0.24913 0.24718 0.24875 0.24367 0.25652 0.23294 0.23676 0.23805 0.25166 0.24419 0.24461 0.24518 0.24814 0.24217 0.25529 0.24201 0.25009 0.20351 0 0
0.23974 0.23723 0.23877 0.2295 0.23477 0.23119 0.22887 0.23583 0.22889 0.2414 0.23482 0.24008 0.22807 0.23443 0.23663 0.22441 0.22511 0.22367 0.23 0.24101 0.23829 0.22171 0.21504 0.21389 0.1978 0.23111 0.21801 0.21226 0.20565 0.20746 0.22498 0.22724 0.22762 0.20969 0.20934 0.22165 0.22461 0.22942 0.22077 0.2165 0.22852 0.23005 0.22263 0.23603 0.22172 0.23214 0.24341 0.22927 1 0.26378 0.2427 0.2305 0.20539 0.20102 0.22873 0.22751 0.22682 0.19992 0.20053 0.19437 0.21219 0.20986 0.21363 0.22073 0.21864 0.22028 0.22047 0.21354 0.21539 0.2082 0.21065 0.19971 0.2054 0.2044 0.20916 0.20305 0.1959 0.19845 0.20862 0.21263 0.19515 0.19227 0.19918 0.19887 0.21225 0.21492 0.21767 0.21332 0.21344 0.21365 0.21155 0.20859 0.21566 0.21371 0.21528 0.2102 0.22305 0.19947 0.20329 0.20458 0.21819 0.21072 0.21114 0.21171 0.21467 0.2087 0.22182 0.20854 0.21662 0.17004 0 0
0.27854 0.27603 0.27757 0.2683 0.27357 0.26999 0.26767 0.27463 0.26769 0.2802 0.27362 0.27888 0.26687 0.27323 0.27543 0.26321 0.26391 0.26247 0.2688 0.27981 0.27709 0.26051 0.25384 0.25269 0.2366 0.26991 0.25681 0.25106 0.24445 0.24626 0.26378 0.26604 0.26642 0.24849 0.24814 0.26045 0.26341 0.26822 0.25957 0.2553 0.26732 0.26885 0.26143 0.27483 0.26052 0.27094 0.28221 0.26807 0.26378 1 0.2815 0.2693 0.24419 0.23982 0.26753 0.26631 0.26562 0.23872 0.23933 0.23317 0.25099 0.24866 0.25243 0.25953 0.25744 0.25908 0.25927 0.25234 0.25419 0.247 0.24945 0.23851 0.2442 0.2432 0.24796 0.24185 0.2347 0.23725 0.24742 0.25143 0.23395 0.23107 0.23798 0.23767 0.25105 0.25372 0.25647 0.25212 0.25224 0.25245 0.25035 0.24739 0.25446 0.25251 0.25408 0.249 0.26185 0.23827 0.24209 0.24338 0.25699 0.24952 0.24994 0.25051 0.25347 0.2475 0.26062 0.24734 0.25542 0.20884 0 0
0.2827 0.28019 0.28173 0.27246 0.27773 0.27415 0.27183 0.27879 0.27185 0.28436 0.27778 0.28304 0.27103 0.27739 0.27959 0.26737 0.26807 0.26663 0.27296 0.28397 0.28125 0.26467 0.258 0.25685 0.24076 0.27407 0.26097 0.25522 0.24861 0.25042 0.26794 0.2702 0.27058 0.25265 0.2523 0.26461 0.26757 0.27238 0.26373 0.25946 0.27148 0.27301 0.26559 0.27899 0.26468 0.2751 0.28637 0.27223 0.2427 0.2815 1 0.27346 0.24835 0.24398 0.27169 0.27047 0.26978 0.24288 0.24349 0.23733 0.25515 0.25282 0.25659 0.26369 0.2616 0.26324 0.26343 0.2565 0.25835 0.25116 0.25361 0.24267 0.24836 0.24736 0.25212 0.24601 0.23886 0.24141 0.25158 0.25559 0.23811 0.23523 0.24214 0.24183 0.25521 0.25788 0.26063 0.25628 0.2564 0.25661 0.25451 0.25155 0.25862 0.25667 0.25824 0.25316 0.26601 0.24243 0.24625 0.24754 0.26115 0.25368 0.2541 0.25467 0.25763 0.25166 0.26478 0.2515 0.25958 0.213 0 0
0.27248 0.26997 0.27151 0.26224 0.26751 0.26393 0.26161 0.26857 0.26163 0.27414 0.26756 0.27282 0.26081 0.26717 0.26937 0.25715 0.25785 0.25641 0.26274 0.27375 0.27103 0.25445 0.24778 0.24663 0.23054 0.26385 0.25075 0.245 0.23839 0.2402 0.25772 0.25998 0.26036 0.24243 0.24208 0.25439 0.25735 0.26216 0.25351 0.24924 0.26126 0.26279 0.25537 0.26877 0.25446 0.26488 0.27615 0.26201 0.2305 0.2693 0.27346 1 0.23813 0.23376 0.26147 0.26025 0.25956 0.23266 0.23327 0.22711 0.24493 0.2426 0.24637 0.25347 0.25138 0.25302 0.25321 0.24628 0.24813 0.24094 0.24339 0.23245 0.23814 0.23714 0.2419 0.23579 0.22864 0.23119 0.24136 0.24537 0.22789 0.22501 0.23192 0.23161 0.24499 0.24766 0.25041 0.24606 0.24618 0.24639 0.24429 0.24133 0.2484 0.24645 0.24802 0.24294 0.25579 0.23221 0.23603 0.23732 0.25093 0.24346 0.24388 0.24445 0.24741 0.24144 0.25456 0.24128 0.24936 0.20278 0 0
0.24933 0.24682 0.24836 0.23909 0.24436 0.24078 0.23846 0.24542 0.23848 0.25099 0.24441 0.24967 0.23766 0.24402 0.24622 0.234 0.2347 0.23326 0.23959 0.2506 0.24788 0.2313 0.22463 0.22348 0.20739 0.2407 0.2276 0.22185 0.21524 0.21705 0.23457 0.23683 0.23721 0.21928 0.21893 0.23124 0.2342 0.23901 0.23036 0.22609 0.23811 0.23964 0.23222 0.24562 0.23131 0.24173 0.253 0.23886 0.20539 0.24419 0.24835 0.23813 1 0.81923 0.32842 0.3272 0.32651 0.26589 0.2665 0.26034 0.25958 0.25725 0.26102 0.26812 0.26603 0.26767 0.26786 0.26093 0.26278 0.25559 0.25804 0.2471 0.25279 0.25179 0.25655 0.25044 0.24329 0.24584 0.25601 0.26002 0.24254 0.23966 0.24657 0.24626 0.25964 0.26231 0.26506 0.26071 0.26083 0.26104 0.25894 0.25598 0.26305 0.2611 0.26267 0.25759 0.27044 0.24686 0.25068 0.25197 0.26558 0.25811 0.25853 0.2591 0.26206 0.25609 0.26921 0.25593 0.26401 0.19407 0 0
0.24496 0.24245 0.24399 0.23472 0.23999 0.23641 0.23409 0.24105 0.23411 0.24662 0.24004 0.2453 0.23329 0.23965 0.24185 0.22963 0.23033 0.22889 0.23522 0.24623 0.24351 0.22693 0.22026 0.21911 0.20302 0.23633 0.22323 0.21748 0.21087 0.21268 0.2302 0.23246 0.23284 0.21491 0.21456 0.22687 0.22983 0.23464 0.22599 0.22172 0.23374 0.23527 0.22785 0.24125 0.22694 0.23736 0.24863 0.23449 0.20102 0.23982 0.24398 0.23376 0.81923 1 0.32405 0.32283 0.32214 0.26152 0.26213 0.25597 0.25521 0.25288 0.25665 0.26375 0.26166 0.2633 0.26349 0.25656 0.25841 0.25122 0.25367 0.24273 0.24842 0.24742 0.25218 0.24607 0.23892 0.24147 0.25164 0.25565 0.23817 0.23529 0.2422 0.24189 0.25527 0.25794 0.26069 0.25634 0.25646 0.25667 0.25457 0.25161 0.25868 0.25673 0.2583 0.25322 0.26607 0.24249 0.24631 0.2476 0.26121 0.25374 0.25416 0.25473 0.25769 0.25172 0.26484 0.25156 0.25964 0.1897 0 0
0.27267 0.27016 0.2717 0.26243 0.2677 0.26412 0.2618 0.26876 0.26182 0.27433 0.26775 0.27301 0.261 0.26736 0.26956 0.25734 0.25804 0.2566 0.26293 0.27394 0.27122 0.25464 0.24797 0.24682 0.23073 0.26404 0.25094 0.24519 0.23858 0.24039 0.25791 0.26017 0.26055 0.24262 0.24227 0.25458 0.25754 0.26235 0.2537 0.24943 0.26145 0.26298 0.25556 0.26896 0.25465 0.26507 0.27634 0.2622 0.22873 0.26753 0.27169 0.26147 0.32842 0.32405 1 0.78076 0.75363 0.28923 0.28984 0.28368 0.28292 0.28059 0.28436 0.29146 0.28937 0.29101 0.2912 0.28427 0.28612 0.27893 0.28138 0.27044 0.27613 0.27513 0.27989 0.27378 0.26663 0.26918 0.27935 0.28336 0.26588 0.263 0.26991 0.2696 0.28298 0.28565 0.2884 0.28405 0.28417 0.28438 0.28228 0.27932 0.28639 0.28444 0.28601 0.28093 0.29378 0.2702 0.27402 0.27531 0.28892 0.28145 0.28187 0.28244 0.2854 0.27943 0.29255 0.27927 0.28735 0.21741 0 0
0.27145 0.26894 0.27048 0.26121 0.26648 0.2629 0.26058 0.26754 0.2606 0.27311 0.26653 0.27179 0.25978 0.26614 0.26834 0.25612 0.25682 0.25538 0.26171 0.27272 0.27 0.25342 0.24675 0.2456 0.22951 0.26282 0.24972 0.24397 0.23736 0.23917 0.25669 0.25895 0.25933 0.2414 0.24105 0.25336 0.25632 0.26113 0.25248 0.24821 0.26023 0.26176 0.25434 0.26774 0.25343 0.26385 0.27512 0.26098 0.22751 0.26631 0.27047 0.26025 0.3272 0.32283 0.78076 1 0.75241 0.28801 0.28862 0.28246 0.2817 0.27937 0.28314 0.29024 0.28815 0.28979 0.28998 0.28305 0.2849 0.27771 0.28016 0.26922 0.27491 0.27391 0.27867 0.27256 0.26541 0.26796 0.27813 0.28214 0.26466 0.26178 0.26869 0.26838 0.28176 0.28443 0.28718 0.28283 0.28295 0.28316 0.28106 0.2781 0.28517 0.28322 0.28479 0.27971 0.29256 0.26898 0.2728 0.27409 0.2877 0.28023 0.28065 0.28122 0.28418 0.27821 0.29133 0.27805 0.28613 0.21619 0 0
0.27076 0.26825 0.26979 0.26052 0.26579 0.26221 0.25989 0.26685 0.25991 0.27242 0.26584 0.2711 0.25909 0.26545 0.26765 0.25543 0.25613 0.25469 0.26102 0.27203 0.26931 0.25273 0.24606 0.24491 0.22882 0.26213 0.24903 0.24328 0.23667 0.23848 0.256 0.25826 0.25864 0.24071 0.24036 0.25267 0.25563 0.26044 0.25179 0.24752 0.25954 0.26107 0.25365 0.26705 0.25274 0.26316 0.27443 0.26029 0.22682 0.26562 0.26978 0.25956 0.32651 0.32214 0.75363 0.75241 1 0.28732 0.28793 0.28177 0.28101 0.27868 0.28245 0.28955 0.28746 0.2891 0.28929 0.28236 0.28421 0.27702 0.27947 0.26853 0.27422 0.27322 0.27798 0.27187 0.26472 0.26727 0.27744 0.28145 0.26397 0.26109 0.268 0.26769 0.28107 0.28374 0.28649 0.28214 0.28226 0.28247 0.28037 0.27741 0.28448 0.28253 0.2841 0.27902 0.29187 0.26829 0.27211 0.2734 0.28701 0.27954 0.27996 0.28053 0.28349 0.27752 0.29064 0.27736 0.28544 0.2155 0 0
0.24386 0.24135 0.24289 0.23362 0.23889 0.23531 0.23299 0.23995 0.23301 0.24552 0.23894 0.2442 0.23219 0.23855 0.24075 0.22853 0.22923 0.22779 0.23412 0.24513 0.24241 0.22583 0.21916 0.21801 0.20192 0.23523 0.22213 0.21638 0.20977 0.21158 0.2291 0.23136 0.23174 0.21381 0.21346 0.22577 0.22873 0.23354 0.22489 0.22062 0.23264 0.23417 0.22675 0.24015 0.22584 0.23626 0.24753 0.23339 0.19992 0.23872 0.24288 0.23266 0.26589 0.26152 0.28923 0.28801 0.28732 1 0.72453 0.27081 0.25411 0.25178 0.25555 0.26265 0.26056 0.2622 0.26239 0.25546 0.25731 0.25012 0.25257 0.24163 0.24732 0.24632 0.25108 0.24497 0.23782 0.24037 0.25054 0.25455 0.23707 0.23419 0.2411 0.24079 0.25417 0.25684 0.25959 0.25524 0.25536 0.25557 0.25347 0.25051 0.25758 0.25563 0.2572 0.25212 0.26497 0.24139 0.24521 0.2465 0.26011 0.25264 0.25306 0.25363 0.25659 0.25062 0.26374 0.25046 0.25854 0.1886 0 0
0.24447 0.24196 0.2435 0.23423 0.2395 0.23592 0.2336 0.24056 0.23362 0.24613 0.23955 0.24481 0.2328 0.23916 0.24136 0.22914 0.22984 0.2284 0.23473 0.24574 0.24302 0.22644 0.21977 0.21862 0.20253 0.23584 0.22274 0.21699 0.21038 0.21219 0.22971 0.23197 0.23235 0.21442 0.21407 0.22638 0.22934 0.23415 0.2255 0.22123 0.23325 0.23478 0.22736 0.24076 0.22645 0.23687 0.24814 0.234 0.20053 0.23933 0.24349 0.23327 0.2665 0.26213 0.28984 0.28862 0.28793 0.72453 1 0.27142 0.25472 0.25239 0.25616 0.26326 0.26117 0.26281 0.263 0.25607 0.25792 0.25073 0.25318 0.24224 0.24793 0.24693 0.25169 0.24558 0.23843 0.24098 0.25115 0.25516 0.23768 0.2348 0.24171 0.2414 0.25478 0.25745 0.2602 0.25585 0.25597 0.25618 0.25408 0.25112 0.25819 0.25624 0.25781 0.25273 0.26558 0.242 0.24582 0.24711 0.26072 0.25325 0.25367 0.25424 0.2572 0.25123 0.26435 0.25107 0.25915 0.18921 0 0
0.23831 0.2358 0.23734 0.22807 0.23334 0.22976 0.22744 0.2344 0.22746 0.23997 0.23339 0.23865 0.22664 0.233 0.2352 0.22298 0.22368 0.22224 0.22857 0.23958 0.23686 0.22028 0.21361 0.21246 0.19637 0.22968 0.21658 0.21083 0.20422 0.20603 0.22355 0.22581 0.22619 0.20826 0.20791 0.22022 0.22318 0.22799 0.21934 0.21507 0.22709 0.22862 0.2212 0.2346 0.22029 0.23071 0.24198 0.22784 0.19437 0.23317 0.23733 0.22711 0.26034 0.25597 0.28368 0.28246 0.28177 0.27081 0.27142 1 0.24856 0.24623 0.25 0.2571 0.25501 0.25665 0.25684 0.24991 0.25176 0.24457 0.24702 0.23608 0.24177 0.24077 0.24553 0.23942 0.23227 0.23482 0.24499 0.249 0.23152 0.22864 0.23555 0.23524 0.24862 0.25129 0.25404 0.24969 0.24981 0.25002 0.24792 0.24496 0.25203 0.25008 0.25165 0.24657 0.25942 0.23584 0.23966 0.24095 0.25456 0.24709 0.24751 0.24808 0.25104 0.24507 0.25819 0.24491 0.25299 0.18305 0 0
0.25613 0.25362 0.25516 0.24589 0.25116 0.24758 0.24526 0.25222 0.24528 0.25779 0.25121 0.25647 0.24446 0.25082 0.25302 0.2408 0.2415 0.24006 0.24639 0.2574 0.25468 0.2381 0.23143 0.23028 0.21419 0.2475 0.2344 0.22865 0.22204 0.22385 0.24137 0.24363 0.24401 0.22608 0.22573 0.23804 0.241 0.24581 0.23716 0.23289 0.24491 0.24644 0.23902 0.25242 0.23811 0.24853 0.2598 0.24566 0.21219 0.25099 0.25515 0.24493 0.25958 0.25521 0.28292 0.2817 0.28101 0.25411 0.25472 0.24856 1 0.81673 0.76412 0.67402 0.67193 0.67357 0.50314 0.43295 0.4348 0.42761 0.43006 0.41912 0.39959 0.39859 0.40335 0.38392 0.37677 0.37932 0.38949 0.3935 0.36572 0.36284 0.36975 0.36944 0.38282 0.38549 0.38824 0.38389 0.38401 0.38422 0.38212 0.37916 0.38623 0.38428 0.38585 0.38077 0.39362 0.34776 0.35158 0.35287 0.36648 0.35901 0.35943 0.36 0.36296 0.35699 0.37011 0.35683 0.36491 0.20087 0 0
0.2538 0.25129 0.25283 0.24356 0.24883 0.24525 0.24293 0.24989 0.24295 0.25546 0.24888 0.25414 0.24213 0.24849 0.25069 0.23847 0.23917 0.23773 0.24406 0.25507 0.25235 0.23577 0.2291 0.22795 0.21186 0.24517 0.23207 0.22632 0.21971 0.22152 0.23904 0.2413 0.24168 0.22375 0.2234 0.23571 0.23867 0.24348 0.23483 0.23056 0.24258 0.24411 0.23669 0.25009 0.23578 0.2462 0.25747 0.24333 0.20986 0.24866 0.25282 0.2426 0.25725 0.25288 0.28059 0.27937 0.27868 0.25178 0.25239 0.24623 0.81673 1 0.76179 0.67169 0.6696 0.67124 0.50081 0.43062 0.43247 0.42528 0.42773 0.41679 0.39726 0.39626 0.40102 0.38159 0.37444 0.37699 0.38716 0.39117 0.36339 0.36051 0.36742 0.36711 0.38049 0.38316 0.38591 0.38156 0.38168 0.38189 0.37979 0.37683 0.3839 0.38195 0.38352 0.37844 0.39129 0.34543 0.34925 0.35054 0.36415 0.35668 0.3571 0.35767 0.36063 0.35466 0.36778 0.3545 0.36258 0.19854 0 0
0.25757 0.25506 0.2566 0.24733 0.2526 0.24902 0.2467 0.25366 0.24672 0.25923 0.25265 0.25791 0.2459 0.25226 0.25446 0.24224 0.24294 0.2415 0.24783 0.25884 0.25612 0.23954 0.23287 0.23172 0.21563 0.24894 0.23584 0.23009 0.22348 0.22529 0.24281 0.24507 0.24545 0.22752 0.22717 0.23948 0.24244 0.24725 0.2386 0.23433 0.24635 0.24788 0.24046 0.25386 0.23955 0.24997 0.26124 0.2471 0.21363 0.25243 0.25659 0.24637 0.26102 0.25665 0.28436 0.28314 0.28245 0.25555 0.25616 0.25 0.76412 0.76179 1 0.67546 0.67337 0.67501 0.50458 0.43439 0.43624 0.42905 0.4315 0.42056 0.40103 0.40003 0.40479 0.38536 0.37821 0.38076 0.39093 0.39494 0.36716 0.36428 0.37119 0.37088 0.38426 0.38693 0.38968 0.38533 0.38545 0.38566 0.38356 0.3806 0.38767 0.38572 0.38729 0.38221 0.39506 0.3492 0.35302 0.35431 0.36792 0.36045 0.36087 0.36144 0.3644 0.35843 0.37155 0.35827 0.36635 0.20231 0 0
0.26467 0.26216 0.2637 0.25443 0.2597 0.25612 0.2538 0.26076 0.25382 0.26633 0.25975 0.26501 0.253 0.25936 0.26156 0.24934 0.25004 0.2486 0.25493 0.26594 0.26322 0.24664 0.23997 0.23882 0.22273 0.25604 0.24294 0.23719 0.23058 0.23239 0.24991 0.25217 0.25255 0.23462 0.23427 0.24658 0.24954 0.25435 0.2457 0.24143 0.25345 0.25498 0.24756 0.26096 0.24665 0.25707 0.26834 0.2542 0.22073 0.25953 0.26369 0.25347 0.26812 0.26375 0.29146 0.29024 0.28955 0.26265 0.26326 0.2571 0.67402 0.67169 0.67546 1 0.89157 0.85071 0.51168 0.44149 0.44334 0.43615 0.4386 0.42766 0.40813 0.40713 0.41189 0.39246 0.38531 0.38786 0.39803 0.40204 0.37426 0.37138 0.37829 0.37798 0.39136 0.39403 0.39678 0.39243 0.39255 0.39276 0.39066 0.3877 0.39477 0.39282 0.39439 0.38931 0.40216 0.3563 0.36012 0.36141 0.37502 0.36755 0.36797 0.36854 0.3715 0.36553 0.37865 0.36537 0.37345 0.20941 0 0
0.26258 0.26007 0.26161 0.25234 0.25761 0.25403 0.25171 0.25867 0.25173 0.26424 0.25766 0.26292 0.25091 0.25727 0.25947 0.24725 0.24795 0.24651 0.25284 0.26385 0.26113 0.24455 0.23788 0.23673 0.22064 0.25395 0.24085 0.2351 0.22849 0.2303 0.24782 0.25008 0.25046 0.23253 0.23218 0.24449 0.24745 0.25226 0.24361 0.23934 0.25136 0.25289 0.24547 0.25887 0.24456 0.25498 0.26625 0.25211 0.21864 0.25744 0.2616 0.25138 0.26603 0.26166 0.28937 0.28815 0.28746 0.26056 0.26117 0.25501 0.67193 0.6696 0.67337 0.89157 1 0.84862 0.50959 0.4394 0.44125 0.43406 0.43651 0.42557 0.40604 0.40504 0.4098 0.39037 0.38322 0.38577 0.39594 0.39995 0.37217 0.36929 0.3762 0.37589 0.38927 0.39194 0.39469 0.39034 0.39046 0.39067 0.38857 0.38561 0.39268 0.39073 0.3923 0.38722 0.40007 0.35421 0.35803 0.35932 0.37293 0.36546 0.36588 0.36645 0.36941 0.36344 0.37656 0.36328 0.37136 0.20732 0 0
0.26422 0.26171 0.26325 0.25398 0.25925 0.25567 0.25335 0.26031 0.25337 0.26588 0.2593 0.26456 0.25255 0.25891 0.26111 0.24889 0.24959 0.24815 0.25448 0.26549 0.26277 0.24619 0.23952 0.23837 0.22228 0.25559 0.24249 0.23674 0.23013 0.23194 0.24946 0.25172 0.2521 0.23417 0.23382 0.24613 0.24909 0.2539 0.24525 0.24098 0.253 0.25453 0.24711 0.26051 0.2462 0.25662 0.26789 0.25375 0.22028 0.25908 0.26324 0.25302 0.26767 0.2633 0.29101 0.28979 0.2891 0.2622 0.26281 0.25665 0.67357 0.67124 0.67501 0.85071 0.84862 1 0.51123 0.44104 0.44289 0.4357 0.43815 0.42721 0.40768 0.40668 0.41144 0.39201 0.38486 0.38741 0.39758 0.40159 0.37381 0.37093 0.37784 0.37753 0.39091 0.39358 0.39633 0.39198 0.3921 0.39231 0.39021 0.38725 0.39432 0.39237 0.39394 0.38886 0.40171 0.35585 0.35967 0.36096 0.37457 0.3671 0.36752 0.36809 0.37105 0.36508 0.3782 0.36492 0.373 0.20896 0 0
0.26441 0.2619 0.26344 0.25417 0.25944 0.25586 0.25354 0.2605 0.25356 0.26607 0.25949 0.26475 0.25274 0.2591 0.2613 0.24908 0.24978 0.24834 0.25467 0.26568 0.26296 0.24638 0.23971 0.23856 0.22247 0.25578 0.24268 0.23693 0.23032 0.23213 0.24965 0.25191 0.25229 0.23436 0.23401 0.24632 0.24928 0.25409 0.24544 0.24117 0.25319 0.25472 0.2473 0.2607 0.24639 0.25681 0.26808 0.25394 0.22047 0.25927 0.26343 0.25321 0.26786 0.26349 0.2912 0.28998 0.28929 0.26239 0.263 0.25684 0.50314 0.50081 0.50458 0.51168 0.50959 0.51123 1 0.44123 0.44308 0.43589 0.43834 0.4274 0.40787 0.40687 0.41163 0.3922 0.38505 0.3876 0.39777 0.40178 0.374 0.37112 0.37803 0.37772 0.3911 0.39377 0.39652 0.39217 0.39229 0.3925 0.3904 0.38744 0.39451 0.39256 0.39413 0.38905 0.4019 0.35604 0.35986 0.36115 0.37476 0.36729 0.36771 0.36828 0.37124 0.36527 0.37839 0.36511 0.37319 0.20915 0 0
0.25748 0.25497 0.25651 0.24724 0.25251 0.24893 0.24661 0.25357 0.24663 0.25914 0.25256 0.25782 0.24581 0.25217 0.25437 0.24215 0.24285 0.24141 0.24774 0.25875 0.25603 0.23945 0.23278 0.23163 0.21554 0.24885 0.23575 0.23 0.22339 0.2252 0.24272 0.24498 0.24536 0.22743 0.22708 0.23939 0.24235 0.24716 0.23851 0.23424 0.24626 0.24779 0.24037 0.25377 0.23946 0.24988 0.26115 0.24701 0.21354 0.25234 0.2565 0.24628 0.26093 0.25656 0.28427 0.28305 0.28236 0.25546 0.25607 0.24991 0.43295 0.43062 0.43439 0.44149 0.4394 0.44104 0.44123 1 0.47009 0.44778 0.45023 0.43929 0.40094 0.39994 0.4047 0.38527 0.37812 0.38067 0.39084 0.39485 0.36707 0.36419 0.3711 0.37079 0.38417 0.38684 0.38959 0.38524 0.38536 0.38557 0.38347 0.38051 0.38758 0.38563 0.3872 0.38212 0.39497 0.34911 0.35293 0.35422 0.36783 0.36036 0.36078 0.36135 0.36431 0.35834 0.37146 0.35818 0.36626 0.20222 0 0
0.25933 0.25682 0.25836 0.24909 0.25436 0.25078 0.24846 0.25542 0.24848 0.26099 0.25441 0.25967 0.24766 0.25402 0.25622 0.244 0.2447 0.24326 0.24959 0.2606 0.25788 0.2413 0.23463 0.23348 0.21739 0.2507 0.2376 0.23185 0.22524 0.22705 0.24457 0.24683 0.24721 0.22928 0.22893 0.24124 0.2442 0.24901 0.24036 0.23609 0.24811 0.24964 0.24222 0.25562 0.24131 0.25173 0.263 0.24886 0.21539 0.25419 0.25835 0.24813 0.26278 0.25841 0.28612 0.2849 0.28421 0.25731 0.25792 0.25176 0.4348 0.43247 0.43624 0.44334 0.44125 0.44289 0.44308 0.47009 1 0.44963 0.45208 0.44114 0.40279 0.40179 0.40655 0.38712 0.37997 0.38252 0.39269 0.3967 0.36892 0.36604 0.37295 0.37264 0.38602 0.38869 0.39144 0.38709 0.38721 0.38742 0.38532 0.38236 0.38943 0.38748 0.38905 0.38397 0.39682 0.35096 0.35478 0.35607 0.36968 0.36221 0.36263 0.3632 0.36616 0.36019 0.37331 0.36003 0.36811 0.20407 0 0
0.25214 0.24963 0.25117 0.2419 0.24717 0.24359 0.24127 0.24823 0.24129 0.2538 0.24722 0.25248 0.24047 0.24683 0.24903 0.23681 0.23751 0.23607 0.2424 0.25341 0.25069 0.23411 0.22744 0.22629 0.2102 0.24351 0.23041 0.22466 0.21805 0.21986 0.23738 0.23964 0.24002 0.22209 0.22174 0.23405 0.23701 0.24182 0.23317 0.2289 0.24092 0.24245 0.23503 0.24843 0.23412 0.24454 0.25581 0.24167 0.2082 0.247 0.25116 0.24094 0.25559 0.25122 0.27893 0.27771 0.27702 0.25012 0.25073 0.24457 0.42761 0.42528 0.42905 0.43615 0.43406 0.4357 0.43589 0.44778 0.44963 1 0.65755 0.60327 0.3956 0.3946 0.39936 0.37993 0.37278 0.37533 0.3855 0.38951 0.36173 0.35885 0.36576 0.36545 0.37883 0.3815 0.38425 0.3799 0.38002 0.38023 0.37813 0.37517 0.38224 0.38029 0.38186 0.37678 0.38963 0.34377 0.34759 0.34888 0.36249 0.35502 0.35544 0.35601 0.35897 0.353 0.36612 0.35284 0.36092 0.19688 0 0
0.25459 0.25208 0.25362 0.24435 0.24962 0.24604 0.24372 0.25068 0.24374 0.25625 0.24967 0.25493 0.24292 0.24928 0.25148 0.23926 0.23996 0.23852 0.24485 0.25586 0.25314 0.23656 0.22989 0.22874 0.21265 0.24596 0.23286 0.22711 0.2205 0.22231 0.23983 0.24209 0.24247 0.22454 0.22419 0.2365 0.23946 0.24427 0.23562 0.23135 0.24337 0.2449 0.23748 0.25088 0.23657 0.24699 0.25826 0.24412 0.21065 0.24945 0.25361 0.24339 0.25804 0.25367 0.28138 0.28016 0.27947 0.25257 0.25318 0.24702 0.43006 0.42773 0.4315 0.4386 0.43651 0.43815 0.43834 0.45023 0.45208 0.65755 1 0.60572 0.39805 0.39705 0.40181 0.38238 0.37523 0.37778 0.38795 0.39196 0.36418 0.3613 0.36821 0.3679 0.38128 0.38395 0.3867 0.38235 0.38247 0.38268 0.38058 0.37762 0.38469 0.38274 0.38431 0.37923 0.39208 0.34622 0.35004 0.35133 0.36494 0.35747 0.35789 0.35846 0.36142 0.35545 0.36857 0.35529 0.36337 0.19933 0 0
0.24365 0.24114 0.24268 0.23341 0.23868 0.2351 0.23278 0.23974 0.2328 0.24531 0.23873 0.24399 0.23198 0.23834 0.24054 0.22832 0.22902 0.22758 0.23391 0.24492 0.2422 0.22562 0.21895 0.2178 0.20171 0.23502 0.22192 0.21617 0.20956 0.21137 0.22889 0.23115 0.23153 0.2136 0.21325 0.22556 0.22852 0.23333 0.22468 0.22041 0.23243 0.23396 0.22654 0.23994 0.22563 0.23605 0.24732 0.23318 0.19971 0.23851 0.24267 0.23245 0.2471 0.24273 0.27044 0.26922 0.26853 0.24163 0.24224 0.23608 0.41912 0.41679 0.42056 0.42766 0.42557 0.42721 0.4274 0.43929 0.44114 0.60327 0.60572 1 0.38711 0.38611 0.39087 0.37144 0.36429 0.36684 0.37701 0.38102 0.35324 0.35036 0.35727 0.35696 0.37034 0.37301 0.37576 0.37141 0.37153 0.37174 0.36964 0.36668 0.37375 0.3718 0.37337 0.36829 0.38114 0.33528 0.3391 0.34039 0.354 0.34653 0.34695 0.34752 0.35048 0.34451 0.35763 0.34435 0.35243 0.18839 0 0
0.24934 0.24683 0.24837 0.2391 0.24437 0.24079 0.23847 0.24543 0.23849 0.251 0.24442 0.24968 0.23767 0.24403 0.24623 0.23401 0.23471 0.23327 0.2396 0.25061 0.24789 0.23131 0.22464 0.22349 0.2074 0.24071 0.22761 0.22186 0.21525 0.21706 0.23458 0.23684 0.23722 0.21929 0.21894 0.23125 0.23421 0.23902 0.23037 0.2261 0.23812 0.23965 0.23223 0.24563 0.23132 0.24174 0.25301 0.23887 0.2054 0.2442 0.24836 0.23814 0.25279 0.24842 0.27613 0.27491 0.27422 0.24732 0.24793 0.24177 0.39959 0.39726 0.40103 0.40813 0.40604 0.40768 0.40787 0.40094 0.40279 0.3956 0.39805 0.38711 1 0.86444 0.69616 0.37713 0.36998 0.37253 0.3827 0.38671 0.35893 0.35605 0.36296 0.36265 0.37603 0.3787 0.38145 0.3771 0.37722 0.37743 0.37533 0.37237 0.37944 0.37749 0.37906 0.37398 0.38683 0.34097 0.34479 0.34608 0.35969 0.35222 0.35264 0.35321 0.35617 0.3502 0.36332 0.35004 0.35812 0.19408 0 0
0.24834 0.24583 0.24737 0.2381 0.24337 0.23979 0.23747 0.24443 0.23749 0.25 0.24342 0.24868 0.23667 0.24303 0.24523 0.23301 0.23371 0.23227 0.2386 0.24961 0.24689 0.23031 0.22364 0.22249 0.2064 0.23971 0.22661 0.22086 0.21425 0.21606 0.23358 0.23584 0.23622 0.21829 0.21794 0.23025 0.23321 0.23802 0.22937 0.2251 0.23712 0.23865 0.23123 0.24463 0.23032 0.24074 0.25201 0.23787 0.2044 0.2432 0.24736 0.23714 0.25179 0.24742 0.27513 0.27391 0.27322 0.24632 0.24693 0.24077 0.39859 0.39626 0.40003 0.40713 0.40504 0.40668 0.40687 0.39994 0.40179 0.3946 0.39705 0.38611 0.86444 1 0.69516 0.37613 0.36898 0.37153 0.3817 0.38571 0.35793 0.35505 0.36196 0.36165 0.37503 0.3777 0.38045 0.3761 0.37622 0.37643 0.37433 0.37137 0.37844 0.37649 0.37806 0.37298 0.38583 0.33997 0.34379 0.34508 0.35869 0.35122 0.35164 0.35221 0.35517 0.3492 0.36232 0.34904 0.35712 0.19308 0 0
0.2531 0.25059 0.25213 0.24286 0.24813 0.24455 0.24223 0.24919 0.24225 0.25476 0.24818 0.25344 0.24143 0.24779 0.24999 0.23777 0.23847 0.23703 0.24336 0.25437 0.25165 0.23507 0.2284 0.22725 0.21116 0.24447 0.23137 0.22562 0.21901 0.22082 0.23834 0.2406 0.24098 0.22305 0.2227 0.23501 0.23797 0.24278 0.23413 0.22986 0.24188 0.24341 0.23599 0.24939 0.23508 0.2455 0.25677 0.24263 0.20916 0.24796 0.25212 0.2419 0.25655 0.25218 0.27989 0.27867 0.27798 0.25108 0.25169 0.24553 0.40335 0.40102 0.40479 0.41189 0.4098 0.41144 0.41163 0.4047 0.40655 0.39936 0.40181 0.39087 0.69616 0.69516 1 0.38089 0.37374 0.37629 0.38646 0.39047 0.36269 0.35981 0.36672 0.36641 0.37979 0.38246 0.38521 0.38086 0.38098 0.38119 0.37909 0.37613 0.3832 0.38125 0.38282 0.37774 0.39059 0.34473 0.34855 0.34984 0.36345 0.35598 0.3564 0.35697 0.35993 0.35396 0.36708 0.3538 0.36188 0.19784 0 0
0.24699 0.24448 0.24602 0.23675 0.24202 0.23844 0.23612 0.24308 0.23614 0.24865 0.24207 0.24733 0.23532 0.24168 0.24388 0.23166 0.23236 0.23092 0.23725 0.24826 0.24554 0.22896 0.22229 0.22114 0.20505 0.23836 0.22526 0.21951 0.2129 0.21471 0.23223 0.23449 0.23487 0.21694 0.21659 0.2289 0.23186 0.23667 0.22802 0.22375 0.23577 0.2373 0.22988 0.24328 0.22897 0.23939 0.25066 0.23652 0.20305 0.24185 0.24601 0.23579 0.25044 0.24607 0.27378 0.27256 0.27187 0.24497 0.24558 0.23942 0.38392 0.38159 0.38536 0.39246 0.39037 0.39201 0.3922 0.38527 0.38712 0.37993 0.38238 0.37144 0.37713 0.37613 0.38089 1 0.81717 0.4691 0.40491 0.40892 0.35658 0.3537 0.36061 0.3603 0.37368 0.37635 0.3791 0.37475 0.37487 0.37508 0.37298 0.37002 0.37709 0.37514 0.37671 0.37163 0.38448 0.33862 0.34244 0.34373 0.35734 0.34987 0.35029 0.35086 0.35382 0.34785 0.36097 0.34769 0.35577 0.19173 0 0
0.23984 0.23733 0.23887 0.2296 0.23487 0.23129 0.22897 0.23593 0.22899 0.2415 0.23492 0.24018 0.22817 0.23453 0.23673 0.22451 0.22521 0.22377 0.2301 0.24111 0.23839 0.22181 0.21514 0.21399 0.1979 0.23121 0.21811 0.21236 0.20575 0.20756 0.22508 0.22734 0.22772 0.20979 0.20944 0.22175 0.22471 0.22952 0.22087 0.2166 0.22862 0.23015 0.22273 0.23613 0.22182 0.23224 0.24351 0.22937 0.1959 0.2347 0.23886 0.22864 0.24329 0.23892 0.26663 0.26541 0.26472 0.23782 0.23843 0.23227 0.37677 0.37444 0.37821 0.38531 0.38322 0.38486 0.38505 0.37812 0.37997 0.37278 0.37523 0.36429 0.36998 0.36898 0.37374 0.81717 1 0.46195 0.39776 0.40177 0.34943 0.34655 0.35346 0.35315 0.36653 0.3692 0.37195 0.3676 0.36772 0.36793 0.36583 0.36287 0.36994 0.36799 0.36956 0.36448 0.37733 0.33147 0.33529 0.33658 0.35019 0.34272 0.34314 0.34371 0.34667 0.3407 0.35382 0.34054 0.34862 0.18458 0 0
0.24239 0.23988 0.24142 0.23215 0.23742 0.23384 0.23152 0.23848 0.23154 0.24405 0.23747 0.24273 0.23072 0.23708 0.23928 0.22706 0.22776 0.22632 0.23265 0.24366 0.24094 0.22436 0.21769 0.21654 0.20045 0.23376 0.22066 0.21491 0.2083 0.21011 0.22763 0.22989 0.23027 0.21234 0.21199 0.2243 0.22726 0.23207 0.22342 0.21915 0.23117 0.2327 0.22528 0.23868 0.22437 0.23479 0.24606 0.23192 0.19845 0.23725 0.24141 0.23119 0.24584 0.24147 0.26918 0.26796 0.26727 0.24037 0.24098 0.23482 0.37932 0.37699 0.38076 0.38786 0.38577 0.38741 0.3876 0.38067 0.38252 0.37533 0.37778 0.36684 0.37253 0.37153 0.37629 0.4691 0.46195 1 0.40031 0.40432 0.35198 0.3491 0.35601 0.3557 0.36908 0.37175 0.3745 0.37015 0.37027 0.37048 0.36838 0.36542 0.37249 0.37054 0.37211 0.36703 0.37988 0.33402 0.33784 0.33913 0.35274 0.34527 0.34569 0.34626 0.34922 0.34325 0.35637 0.34309 0.35117 0.18713 0 0
0.25256 0.25005 0.25159 0.24232 0.24759 0.24401 0.24169 0.24865 0.24171 0.25422 0.24764 0.2529 0.24089 0.24725 0.24945 0.23723 0.23793 0.23649 0.24282 0.25383 0.25111 0.23453 0.22786 0.22671 0.21062 0.24393 0.23083 0.22508 0.21847 0.22028 0.2378 0.24006 0.24044 0.22251 0.22216 0.23447 0.23743 0.24224 0.23359 0.22932 0.24134 0.24287 0.23545 0.24885 0.23454 0.24496 0.25623 0.24209 0.20862 0.24742 0.25158 0.24136 0.25601 0.25164 0.27935 0.27813 0.27744 0.25054 0.25115 0.24499 0.38949 0.38716 0.39093 0.39803 0.39594 0.39758 0.39777 0.39084 0.39269 0.3855 0.38795 0.37701 0.3827 0.3817 0.38646 0.40491 0.39776 0.40031 1 0.76815 0.36215 0.35927 0.36618 0.36587 0.37925 0.38192 0.38467 0.38032 0.38044 0.38065 0.37855 0.37559 0.38266 0.38071 0.38228 0.3772 0.39005 0.34419 0.34801 0.3493 0.36291 0.35544 0.35586 0.35643 0.35939 0.35342 0.36654 0.35326 0.36134 0.1973 0 0
0.25657 0.25406 0.2556 0.24633 0.2516 0.24802 0.2457 0.25266 0.24572 0.25823 0.25165 0.25691 0.2449 0.25126 0.25346 0.24124 0.24194 0.2405 0.24683 0.25784 0.25512 0.23854 0.23187 0.23072 0.21463 0.24794 0.23484 0.22909 0.22248 0.22429 0.24181 0.24407 0.24445 0.22652 0.22617 0.23848 0.24144 0.24625 0.2376 0.23333 0.24535 0.24688 0.23946 0.25286 0.23855 0.24897 0.26024 0.2461 0.21263 0.25143 0.25559 0.24537 0.26002 0.25565 0.28336 0.28214 0.28145 0.25455 0.25516 0.249 0.3935 0.39117 0.39494 0.40204 0.39995 0.40159 0.40178 0.39485 0.3967 0.38951 0.39196 0.38102 0.38671 0.38571 0.39047 0.40892 0.40177 0.40432 0.76815 1 0.36616 0.36328 0.37019 0.36988 0.38326 0.38593 0.38868 0.38433 0.38445 0.38466 0.38256 0.3796 0.38667 0.38472 0.38629 0.38121 0.39406 0.3482 0.35202 0.35331 0.36692 0.35945 0.35987 0.36044 0.3634 0.35743 0.37055 0.35727 0.36535 0.20131 0 0
0.23909 0.23658 0.23812 0.22885 0.23412 0.23054 0.22822 0.23518 0.22824 0.24075 0.23417 0.23943 0.22742 0.23378 0.23598 0.22376 0.22446 0.22302 0.22935 0.24036 0.23764 0.22106 0.21439 0.21324 0.19715 0.23046 0.21736 0.21161 0.205 0.20681 0.22433 0.22659 0.22697 0.20904 0.20869 0.221 0.22396 0.22877 0.22012 0.21585 0.22787 0.2294 0.22198 0.23538 0.22107 0.23149 0.24276 0.22862 0.19515 0.23395 0.23811 0.22789 0.24254 0.23817 0.26588 0.26466 0.26397 0.23707 0.23768 0.23152 0.36572 0.36339 0.36716 0.37426 0.37217 0.37381 0.374 0.36707 0.36892 0.36173 0.36418 0.35324 0.35893 0.35793 0.36269 0.35658 0.34943 0.35198 0.36215 0.36616 1 0.70566 0.64895 0.44538 0.38 0.38267 0.38542 0.38107 0.38119 0.3814 0.3793 0.37634 0.38341 0.38146 0.38303 0.37795 0.3908 0.33072 0.33454 0.33583 0.34944 0.34197 0.34239 0.34296 0.34592 0.33995 0.35307 0.33979 0.34787 0.18383 0 0
0.23621 0.2337 0.23524 0.22597 0.23124 0.22766 0.22534 0.2323 0.22536 0.23787 0.23129 0.23655 0.22454 0.2309 0.2331 0.22088 0.22158 0.22014 0.22647 0.23748 0.23476 0.21818 0.21151 0.21036 0.19427 0.22758 0.21448 0.20873 0.20212 0.20393 0.22145 0.22371 0.22409 0.20616 0.20581 0.21812 0.22108 0.22589 0.21724 0.21297 0.22499 0.22652 0.2191 0.2325 0.21819 0.22861 0.23988 0.22574 0.19227 0.23107 0.23523 0.22501 0.23966 0.23529 0.263 0.26178 0.26109 0.23419 0.2348 0.22864 0.36284 0.36051 0.36428 0.37138 0.36929 0.37093 0.37112 0.36419 0.36604 0.35885 0.3613 0.35036 0.35605 0.35505 0.35981 0.3537 0.34655 0.3491 0.35927 0.36328 0.70566 1 0.64607 0.4425 0.37712 0.37979 0.38254 0.37819 0.37831 0.37852 0.37642 0.37346 0.38053 0.37858 0.38015 0.37507 0.38792 0.32784 0.33166 0.33295 0.34656 0.33909 0.33951 0.34008 0.34304 0.33707 0.35019 0.33691 0.34499 0.18095 0 0
0.24312 0.24061 0.24215 0.23288 0.23815 0.23457 0.23225 0.23921 0.23227 0.24478 0.2382 0.24346 0.23145 0.23781 0.24001 0.22779 0.22849 0.22705 0.23338 0.24439 0.24167 0.22509 0.21842 0.21727 0.20118 0.23449 0.22139 0.21564 0.20903 0.21084 0.22836 0.23062 0.231 0.21307 0.21272 0.22503 0.22799 0.2328 0.22415 0.21988 0.2319 0.23343 0.22601 0.23941 0.2251 0.23552 0.24679 0.23265 0.19918 0.23798 0.24214 0.23192 0.24657 0.2422 0.26991 0.26869 0.268 0.2411 0.24171 0.23555 0.36975 0.36742 0.37119 0.37829 0.3762 0.37784 0.37803 0.3711 0.37295 0.36576 0.36821 0.35727 0.36296 0.36196 0.36672 0.36061 0.35346 0.35601 0.36618 0.37019 0.64895 0.64607 1 0.44941 0.38403 0.3867 0.38945 0.3851 0.38522 0.38543 0.38333 0.38037 0.38744 0.38549 0.38706 0.38198 0.39483 0.33475 0.33857 0.33986 0.35347 0.346 0.34642 0.34699 0.34995 0.34398 0.3571 0.34382 0.3519 0.18786 0 0
0.24281 0.2403 0.24184 0.23257 0.23784 0.23426 0.23194 0.2389 0.23196 0.24447 0.23789 0.24315 0.23114 0.2375 0.2397 0.22748 0.22818 0.22674 0.23307 0.24408 0.24136 0.22478 0.21811 0.21696 0.20087 0.23418 0.22108 0.21533 0.20872 0.21053 0.22805 0.23031 0.23069 0.21276 0.21241 0.22472 0.22768 0.23249 0.22384 0.21957 0.23159 0.23312 0.2257 0.2391 0.22479 0.23521 0.24648 0.23234 0.19887 0.23767 0.24183 0.23161 0.24626 0.24189 0.2696 0.26838 0.26769 0.24079 0.2414 0.23524 0.36944 0.36711 0.37088 0.37798 0.37589 0.37753 0.37772 0.37079 0.37264 0.36545 0.3679 0.35696 0.36265 0.36165 0.36641 0.3603 0.35315 0.3557 0.36587 0.36988 0.44538 0.4425 0.44941 1 0.38372 0.38639 0.38914 0.38479 0.38491 0.38512 0.38302 0.38006 0.38713 0.38518 0.38675 0.38167 0.39452 0.33444 0.33826 0.33955 0.35316 0.34569 0.34611 0.34668 0.34964 0.34367 0.35679 0.34351 0.35159 0.18755 0 0
0.25619 0.25368 0.25522 0.24595 0.25122 0.24764 0.24532 0.25228 0.24534 0.25785 0.25127 0.25653 0.24452 0.25088 0.25308 0.24086 0.24156 0.24012 0.24645 0.25746 0.25474 0.23816 0.23149 0.23034 0.21425 0.24756 0.23446 0.22871 0.2221 0.22391 0.24143 0.24369 0.24407 0.22614 0.22579 0.2381 0.24106 0.24587 0.23722 0.23295 0.24497 0.2465 0.23908 0.25248 0.23817 0.24859 0.25986 0.24572 0.21225 0.25105 0.25521 0.24499 0.25964 0.25527 0.28298 0.28176 0.28107 0.25417 0.25478 0.24862 0.38282 0.38049 0.38426 0.39136 0.38927 0.39091 0.3911 0.38417 0.38602 0.37883 0.38128 0.37034 0.37603 0.37503 0.37979 0.37368 0.36653 0.36908 0.37925 0.38326 0.38 0.37712 0.38403 0.38372 1 0.88809 0.8687 0.55521 0.50985 0.51006 0.50796 0.47864 0.48571 0.48376 0.48533 0.48025 0.44108 0.34782 0.35164 0.35293 0.36654 0.35907 0.35949 0.36006 0.36302 0.35705 0.37017 0.35689 0.36497 0.20093 0 0
0.25886 0.25635 0.25789 0.24862 0.25389 0.25031 0.24799 0.25495 0.24801 0.26052 0.25394 0.2592 0.24719 0.25355 0.25575 0.24353 0.24423 0.24279 0.24912 0.26013 0.25741 0.24083 0.23416 0.23301 0.21692 0.25023 0.23713 0.23138 0.22477 0.22658 0.2441 0.24636 0.24674 0.22881 0.22846 0.24077 0.24373 0.24854 0.23989 0.23562 0.24764 0.24917 0.24175 0.25515 0.24084 0.25126 0.26253 0.24839 0.21492 0.25372 0.25788 0.24766 0.26231 0.25794 0.28565 0.28443 0.28374 0.25684 0.25745 0.25129 0.38549 0.38316 0.38693 0.39403 0.39194 0.39358 0.39377 0.38684 0.38869 0.3815 0.38395 0.37301 0.3787 0.3777 0.38246 0.37635 0.3692 0.37175 0.38192 0.38593 0.38267 0.37979 0.3867 0.38639 0.88809 1 0.87137 0.55788 0.51252 0.51273 0.51063 0.48131 0.48838 0.48643 0.488 0.48292 0.44375 0.35049 0.35431 0.3556 0.36921 0.36174 0.36216 0.36273 0.36569 0.35972 0.37284 0.35956 0.36764 0.2036 0 0
0.26161 0.2591 0.26064 0.25137 0.25664 0.25306 0.25074 0.2577 0.25076 0.26327 0.25669 0.26195 0.24994 0.2563 0.2585 0.24628 0.24698 0.24554 0.25187 0.26288 0.26016 0.24358 0.23691 0.23576 0.21967 0.25298 0.23988 0.23413 0.22752 0.22933 0.24685 0.24911 0.24949 0.23156 0.23121 0.24352 0.24648 0.25129 0.24264 0.23837 0.25039 0.25192 0.2445 0.2579 0.24359 0.25401 0.26528 0.25114 0.21767 0.25647 0.26063 0.25041 0.26506 0.26069 0.2884 0.28718 0.28649 0.25959 0.2602 0.25404 0.38824 0.38591 0.38968 0.39678 0.39469 0.39633 0.39652 0.38959 0.39144 0.38425 0.3867 0.37576 0.38145 0.38045 0.38521 0.3791 0.37195 0.3745 0.38467 0.38868 0.38542 0.38254 0.38945 0.38914 0.8687 0.87137 1 0.56063 0.51527 0.51548 0.51338 0.48406 0.49113 0.48918 0.49075 0.48567 0.4465 0.35324 0.35706 0.35835 0.37196 0.36449 0.36491 0.36548 0.36844 0.36247 0.37559 0.36231 0.37039 0.20635 0 0
0.25726 0.25475 0.25629 0.24702 0.25229 0.24871 0.24639 0.25335 0.24641 0.25892 0.25234 0.2576 0.24559 0.25195 0.25415 0.24193 0.24263 0.24119 0.24752 0.25853 0.25581 0.23923 0.23256 0.23141 0.21532 0.24863 0.23553 0.22978 0.22317 0.22498 0.2425 0.24476 0.24514 0.22721 0.22686 0.23917 0.24213 0.24694 0.23829 0.23402 0.24604 0.24757 0.24015 0.25355 0.23924 0.24966 0.26093 0.24679 0.21332 0.25212 0.25628 0.24606 0.26071 0.25634 0.28405 0.28283 0.28214 0.25524 0.25585 0.24969 0.38389 0.38156 0.38533 0.39243 0.39034 0.39198 0.39217 0.38524 0.38709 0.3799 0.38235 0.37141 0.3771 0.3761 0.38086 0.37475 0.3676 0.37015 0.38032 0.38433 0.38107 0.37819 0.3851 0.38479 0.55521 0.55788 0.56063 1 0.51092 0.51113 0.50903 0.47971 0.48678 0.48483 0.4864 0.48132 0.44215 0.34889 0.35271 0.354 0.36761 0.36014 0.36056 0.36113 0.36409 0.35812 0.37124 0.35796 0.36604 0.202 0 0
0.25738 0.25487 0.25641 0.24714 0.25241 0.24883 0.24651 0.25347 0.24653 0.25904 0.25246 0.25772 0.24571 0.25207 0.25427 0.24205 0.24275 0.24131 0.24764 0.25865 0.25593 0.23935 0.23268 0.23153 0.21544 0.24875 0.23565 0.2299 0.22329 0.2251 0.24262 0.24488 0.24526 0.22733 0.22698 0.23929 0.24225 0.24706 0.23841 0.23414 0.24616 0.24769 0.24027 0.25367 0.23936 0.24978 0.26105 0.24691 0.21344 0.25224 0.2564 0.24618 0.26083 0.25646 0.28417 0.28295 0.28226 0.25536 0.25597 0.24981 0.38401 0.38168 0.38545 0.39255 0.39046 0.3921 0.39229 0.38536 0.38721 0.38002 0.38247 0.37153 0.37722 0.37622 0.38098 0.37487 0.36772 0.37027 0.38044 0.38445 0.38119 0.37831 0.38522 0.38491 0.50985 0.51252 0.51527 0.51092 1 0.72783 0.66709 0.47983 0.4869 0.48495 0.48652 0.48144 0.44227 0.34901 0.35283 0.35412 0.36773 0.36026 0.36068 0.36125 0.36421 0.35824 0.37136 0.35808 0.36616 0.20212 0 0
0.25759 0.25508 0.25662 0.24735 0.25262 0.24904 0.24672 0.25368 0.24674 0.25925 0.25267 0.25793 0.24592 0.25228 0.25448 0.24226 0.24296 0.24152 0.24785 0.25886 0.25614 0.23956 0.23289 0.23174 0.21565 0.24896 0.23586 0.23011 0.2235 0.22531 0.24283 0.24509 0.24547 0.22754 0.22719 0.2395 0.24246 0.24727 0.23862 0.23435 0.24637 0.2479 0.24048 0.25388 0.23957 0.24999 0.26126 0.24712 0.21365 0.25245 0.25661 0.24639 0.26104 0.25667 0.28438 0.28316 0.28247 0.25557 0.25618 0.25002 0.38422 0.38189 0.38566 0.39276 0.39067 0.39231 0.3925 0.38557 0.38742 0.38023 0.38268 0.37174 0.37743 0.37643 0.38119 0.37508 0.36793 0.37048 0.38065 0.38466 0.3814 0.37852 0.38543 0.38512 0.51006 0.51273 0.51548 0.51113 0.72783 1 0.6673 0.48004 0.48711 0.48516 0.48673 0.48165 0.44248 0.34922 0.35304 0.35433 0.36794 0.36047 0.36089 0.36146 0.36442 0.35845 0.37157 0.35829 0.36637 0.20233 0 0
0.25549 0.25298 0.25452 0.24525 0.25052 0.24694 0.24462 0.25158 0.24464 0.25715 0.25057 0.25583 0.24382 0.25018 0.25238 0.24016 0.24086 0.23942 0.24575 0.25676 0.25404 0.23746 0.23079 0.22964 0.21355 0.24686 0.23376 0.22801 0.2214 0.22321 0.24073 0.24299 0.24337 0.22544 0.22509 0.2374 0.24036 0.24517 0.23652 0.23225 0.24427 0.2458 0.23838 0.25178 0.23747 0.24789 0.25916 0.24502 0.21155 0.25035 0.25451 0.24429 0.25894 0.25457 0.28228 0.28106 0.28037 0.25347 0.25408 0.24792 0.38212 0.37979 0.38356 0.39066 0.38857 0.39021 0.3904 0.38347 0.38532 0.37813 0.38058 0.36964 0.37533 0.37433 0.37909 0.37298 0.36583 0.36838 0.37855 0.38256 0.3793 0.37642 0.38333 0.38302 0.50796 0.51063 0.51338 0.50903 0.66709 0.6673 1 0.47794 0.48501 0.48306 0.48463 0.47955 0.44038 0.34712 0.35094 0.35223 0.36584 0.35837 0.35879 0.35936 0.36232 0.35635 0.36947 0.35619 0.36427 0.20023 0 0
0.25253 0.25002 0.25156 0.24229 0.24756 0.24398 0.24166 0.24862 0.24168 0.25419 0.24761 0.25287 0.24086 0.24722 0.24942 0.2372 0.2379 0.23646 0.24279 0.2538 0.25108 0.2345 0.22783 0.22668 0.21059 0.2439 0.2308 0.22505 0.21844 0.22025 0.23777 0.24003 0.24041 0.22248 0.22213 0.23444 0.2374 0.24221 0.23356 0.22929 0.24131 0.24284 0.23542 0.24882 0.23451 0.24493 0.2562 0.24206 0.20859 0.24739 0.25155 0.24133 0.25598 0.25161 0.27932 0.2781 0.27741 0.25051 0.25112 0.24496 0.37916 0.37683 0.3806 0.3877 0.38561 0.38725 0.38744 0.38051 0.38236 0.37517 0.37762 0.36668 0.37237 0.37137 0.37613 0.37002 0.36287 0.36542 0.37559 0.3796 0.37634 0.37346 0.38037 0.38006 0.47864 0.48131 0.48406 0.47971 0.47983 0.48004 0.47794 1 0.62883 0.54194 0.52493 0.51985 0.43742 0.34416 0.34798 0.34927 0.36288 0.35541 0.35583 0.3564 0.35936 0.35339 0.36651 0.35323 0.36131 0.19727 0 0
0.2596 0.25709 0.25863 0.24936 0.25463 0.25105 0.24873 0.25569 0.24875 0.26126 0.25468 0.25994 0.24793 0.25429 0.25649 0.24427 0.24497 0.24353 0.24986 0.26087 0.25815 0.24157 0.2349 0.23375 0.21766 0.25097 0.23787 0.23212 0.22551 0.22732 0.24484 0.2471 0.24748 0.22955 0.2292 0.24151 0.24447 0.24928 0.24063 0.23636 0.24838 0.24991 0.24249 0.25589 0.24158 0.252 0.26327 0.24913 0.21566 0.25446 0.25862 0.2484 0.26305 0.25868 0.28639 0.28517 0.28448 0.25758 0.25819 0.25203 0.38623 0.3839 0.38767 0.39477 0.39268 0.39432 0.39451 0.38758 0.38943 0.38224 0.38469 0.37375 0.37944 0.37844 0.3832 0.37709 0.36994 0.37249 0.38266 0.38667 0.38341 0.38053 0.38744 0.38713 0.48571 0.48838 0.49113 0.48678 0.4869 0.48711 0.48501 0.62883 1 0.54901 0.532 0.52692 0.44449 0.35123 0.35505 0.35634 0.36995 0.36248 0.3629 0.36347 0.36643 0.36046 0.37358 0.3603 0.36838 0.20434 0 0
0.25765 0.25514 0.25668 0.24741 0.25268 0.2491 0.24678 0.25374 0.2468 0.25931 0.25273 0.25799 0.24598 0.25234 0.25454 0.24232 0.24302 0.24158 0.24791 0.25892 0.2562 0.23962 0.23295 0.2318 0.21571 0.24902 0.23592 0.23017 0.22356 0.22537 0.24289 0.24515 0.24553 0.2276 0.22725 0.23956 0.24252 0.24733 0.23868 0.23441 0.24643 0.24796 0.24054 0.25394 0.23963 0.25005 0.26132 0.24718 0.21371 0.25251 0.25667 0.24645 0.2611 0.25673 0.28444 0.28322 0.28253 0.25563 0.25624 0.25008 0.38428 0.38195 0.38572 0.39282 0.39073 0.39237 0.39256 0.38563 0.38748 0.38029 0.38274 0.3718 0.37749 0.37649 0.38125 0.37514 0.36799 0.37054 0.38071 0.38472 0.38146 0.37858 0.38549 0.38518 0.48376 0.48643 0.48918 0.48483 0.48495 0.48516 0.48306 0.54194 0.54901 1 0.53005 0.52497 0.44254 0.34928 0.3531 0.35439 0.368 0.36053 0.36095 0.36152 0.36448 0.35851 0.37163 0.35835 0.36643 0.20239 0 0
0.25922 0.25671 0.25825 0.24898 0.25425 0.25067 0.24835 0.25531 0.24837 0.26088 0.2543 0.25956 0.24755 0.25391 0.25611 0.24389 0.24459 0.24315 0.24948 0.26049 0.25777 0.24119 0.23452 0.23337 0.21728 0.25059 0.23749 0.23174 0.22513 0.22694 0.24446 0.24672 0.2471 0.22917 0.22882 0.24113 0.24409 0.2489 0.24025 0.23598 0.248 0.24953 0.24211 0.25551 0.2412 0.25162 0.26289 0.24875 0.21528 0.25408 0.25824 0.24802 0.26267 0.2583 0.28601 0.28479 0.2841 0.2572 0.25781 0.25165 0.38585 0.38352 0.38729 0.39439 0.3923 0.39394 0.39413 0.3872 0.38905 0.38186 0.38431 0.37337 0.37906 0.37806 0.38282 0.37671 0.36956 0.37211 0.38228 0.38629 0.38303 0.38015 0.38706 0.38675 0.48533 0.488 0.49075 0.4864 0.48652 0.48673 0.48463 0.52493 0.532 0.53005 1 0.6573 0.44411 0.35085 0.35467 0.35596 0.36957 0.3621 0.36252 0.36309 0.36605 0.36008 0.3732 0.35992 0.368 0.20396 0 0
0.25414 0.25163 0.25317 0.2439 0.24917 0.24559 0.24327 0.25023 0.24329 0.2558 0.24922 0.25448 0.24247 0.24883 0.25103 0.23881 0.23951 0.23807 0.2444 0.25541 0.25269 0.23611 0.22944 0.22829 0.2122 0.24551 0.23241 0.22666 0.22005 0.22186 0.23938 0.24164 0.24202 0.22409 0.22374 0.23605 0.23901 0.24382 0.23517 0.2309 0.24292 0.24445 0.23703 0.25043 0.23612 0.24654 0.25781 0.24367 0.2102 0.249 0.25316 0.24294 0.25759 0.25322 0.28093 0.27971 0.27902 0.25212 0.25273 0.24657 0.38077 0.37844 0.38221 0.38931 0.38722 0.38886 0.38905 0.38212 0.38397 0.37678 0.37923 0.36829 0.37398 0.37298 0.37774 0.37163 0.36448 0.36703 0.3772 0.38121 0.37795 0.37507 0.38198 0.38167 0.48025 0.48292 0.48567 0.48132 0.48144 0.48165 0.47955 0.51985 0.52692 0.52497 0.6573 1 0.43903 0.34577 0.34959 0.35088 0.36449 0.35702 0.35744 0.35801 0.36097 0.355 0.36812 0.35484 0.36292 0.19888 0 0
0.26699 0.26448 0.26602 0.25675 0.26202 0.25844 0.25612 0.26308 0.25614 0.26865 0.26207 0.26733 0.25532 0.26168 0.26388 0.25166 0.25236 0.25092 0.25725 0.26826 0.26554 0.24896 0.24229 0.24114 0.22505 0.25836 0.24526 0.23951 0.2329 0.23471 0.25223 0.25449 0.25487 0.23694 0.23659 0.2489 0.25186 0.25667 0.24802 0.24375 0.25577 0.2573 0.24988 0.26328 0.24897 0.25939 0.27066 0.25652 0.22305 0.26185 0.26601 0.25579 0.27044 0.26607 0.29378 0.29256 0.29187 0.26497 0.26558 0.25942 0.39362 0.39129 0.39506 0.40216 0.40007 0.40171 0.4019 0.39497 0.39682 0.38963 0.39208 0.38114 0.38683 0.38583 0.39059 0.38448 0.37733 0.37988 0.39005 0.39406 0.3908 0.38792 0.39483 0.39452 0.44108 0.44375 0.4465 0.44215 0.44227 0.44248 0.44038 0.43742 0.44449 0.44254 0.44411 0.43903 1 0.35862 0.36244 0.36373 0.37734 0.36987 0.37029 0.37086 0.37382 0.36785 0.38097 0.36769 0.37577 0.21173 0 0
0.24341 0.2409 0.24244 0.23317 0.23844 0.23486 0.23254 0.2395 0.23256 0.24507 0.23849 0.24375 0.23174 0.2381 0.2403 0.22808 0.22878 0.22734 0.23367 0.24468 0.24196 0.22538 0.21871 0.21756 0.20147 0.23478 0.22168 0.21593 0.20932 0.21113 0.22865 0.23091 0.23129 0.21336 0.21301 0.22532 0.22828 0.23309 0.22444 0.22017 0.23219 0.23372 0.2263 0.2397 0.22539 0.23581 0.24708 0.23294 0.19947 0.23827 0.24243 0.23221 0.24686 0.24249 0.2702 0.26898 0.26829 0.24139 0.242 0.23584 0.34776 0.34543 0.3492 0.3563 0.35421 0.35585 0.35604 0.34911 0.35096 0.34377 0.34622 0.33528 0.34097 0.33997 0.34473 0.33862 0.33147 0.33402 0.34419 0.3482 0.33072 0.32784 0.33475 0.33444 0.34782 0.35049 0.35324 0.34889 0.34901 0.34922 0.34712 0.34416 0.35123 0.34928 0.35085 0.34577 0.35862 1 0.81782 0.77715 0.38846 0.38099 0.38141 0.38198 0.36998 0.35647 0.36959 0.35631 0.36439 0.18815 0 0
0.24723 0.24472 0.24626 0.23699 0.24226 0.23868 0.23636 0.24332 0.23638 0.24889 0.24231 0.24757 0.23556 0.24192 0.24412 0.2319 0.2326 0.23116 0.23749 0.2485 0.24578 0.2292 0.22253 0.22138 0.20529 0.2386 0.2255 0.21975 0.21314 0.21495 0.23247 0.23473 0.23511 0.21718 0.21683 0.22914 0.2321 0.23691 0.22826 0.22399 0.23601 0.23754 0.23012 0.24352 0.22921 0.23963 0.2509 0.23676 0.20329 0.24209 0.24625 0.23603 0.25068 0.24631 0.27402 0.2728 0.27211 0.24521 0.24582 0.23966 0.35158 0.34925 0.35302 0.36012 0.35803 0.35967 0.35986 0.35293 0.35478 0.34759 0.35004 0.3391 0.34479 0.34379 0.34855 0.34244 0.33529 0.33784 0.34801 0.35202 0.33454 0.33166 0.33857 0.33826 0.35164 0.35431 0.35706 0.35271 0.35283 0.35304 0.35094 0.34798 0.35505 0.3531 0.35467 0.34959 0.36244 0.81782 1 0.78097 0.39228 0.38481 0.38523 0.3858 0.3738 0.36029 0.37341 0.36013 0.36821 0.19197 0 0
0.24852 0.24601 0.24755 0.23828 0.24355 0.23997 0.23765 0.24461 0.23767 0.25018 0.2436 0.24886 0.23685 0.24321 0.24541 0.23319 0.23389 0.23245 0.23878 0.24979 0.24707 0.23049 0.22382 0.22267 0.20658 0.23989 0.22679 0.22104 0.21443 0.21624 0.23376 0.23602 0.2364 0.21847 0.21812 0.23043 0.23339 0.2382 0.22955 0.22528 0.2373 0.23883 0.23141 0.24481 0.2305 0.24092 0.25219 0.23805 0.20458 0.24338 0.24754 0.23732 0.25197 0.2476 0.27531 0.27409 0.2734 0.2465 0.24711 0.24095 0.35287 0.35054 0.35431 0.36141 0.35932 0.36096 0.36115 0.35422 0.35607 0.34888 0.35133 0.34039 0.34608 0.34508 0.34984 0.34373 0.33658 0.33913 0.3493 0.35331 0.33583 0.33295 0.33986 0.33955 0.35293 0.3556 0.35835 0.354 0.35412 0.35433 0.35223 0.34927 0.35634 0.35439 0.35596 0.35088 0.36373 0.77715 0.78097 1 0.39357 0.3861 0.38652 0.38709 0.37509 0.36158 0.3747 0.36142 0.3695 0.19326 0 0
0.26213 0.25962 0.26116 0.25189 0.25716 0.25358 0.25126 0.25822 0.25128 0.26379 0.25721 0.26247 0.25046 0.25682 0.25902 0.2468 0.2475 0.24606 0.25239 0.2634 0.26068 0.2441 0.23743 0.23628 0.22019 0.2535 0.2404 0.23465 0.22804 0.22985 0.24737 0.24963 0.25001 0.23208 0.23173 0.24404 0.247 0.25181 0.24316 0.23889 0.25091 0.25244 0.24502 0.25842 0.24411 0.25453 0.2658 0.25166 0.21819 0.25699 0.26115 0.25093 0.26558 0.26121 0.28892 0.2877 0.28701 0.26011 0.26072 0.25456 0.36648 0.36415 0.36792 0.37502 0.37293 0.37457 0.37476 0.36783 0.36968 0.36249 0.36494 0.354 0.35969 0.35869 0.36345 0.35734 0.35019 0.35274 0.36291 0.36692 0.34944 0.34656 0.35347 0.35316 0.36654 0.36921 0.37196 0.36761 0.36773 0.36794 0.36584 0.36288 0.36995 0.368 0.36957 0.36449 0.37734 0.38846 0.39228 0.39357 1 0.61811 0.41723 0.4178 0.3887 0.37519 0.38831 0.37503 0.38311 0.20687 0 0
0.25466 0.25215 0.25369 0.24442 0.24969 0.24611 0.24379 0.25075 0.24381 0.25632 0.24974 0.255 0.24299 0.24935 0.25155 0.23933 0.24003 0.23859 0.24492 0.25593 0.25321 0.23663 0.22996 0.22881 0.21272 0.24603 0.23293 0.22718 0.22057 0.22238 0.2399 0.24216 0.24254 0.22461 0.22426 0.23657 0.23953 0.24434 0.23569 0.23142 0.24344 0.24497 0.23755 0.25095 0.23664 0.24706 0.25833 0.24419 0.21072 0.24952 0.25368 0.24346 0.25811 0.25374 0.28145 0.28023 0.27954 0.25264 0.25325 0.24709 0.35901 0.35668 0.36045 0.36755 0.36546 0.3671 0.36729 0.36036 0.36221 0.35502 0.35747 0.34653 0.35222 0.35122 0.35598 0.34987 0.34272 0.34527 0.35544 0.35945 0.34197 0.33909 0.346 0.34569 0.35907 0.36174 0.36449 0.36014 0.36026 0.36047 0.35837 0.35541 0.36248 0.36053 0.3621 0.35702 0.36987 0.38099 0.38481 0.3861 0.61811 1 0.40976 0.41033 0.38123 0.36772 0.38084 0.36756 0.37564 0.1994 0 0
0.25508 0.25257 0.25411 0.24484 0.25011 0.24653 0.24421 0.25117 0.24423 0.25674 0.25016 0.25542 0.24341 0.24977 0.25197 0.23975 0.24045 0.23901 0.24534 0.25635 0.25363 0.23705 0.23038 0.22923 0.21314 0.24645 0.23335 0.2276 0.22099 0.2228 0.24032 0.24258 0.24296 0.22503 0.22468 0.23699 0.23995 0.24476 0.23611 0.23184 0.24386 0.24539 0.23797 0.25137 0.23706 0.24748 0.25875 0.24461 0.21114 0.24994 0.2541 0.24388 0.25853 0.25416 0.28187 0.28065 0.27996 0.25306 0.25367 0.24751 0.35943 0.3571 0.36087 0.36797 0.36588 0.36752 0.36771 0.36078 0.36263 0.35544 0.35789 0.34695 0.35264 0.35164 0.3564 0.35029 0.34314 0.34569 0.35586 0.35987 0.34239 0.33951 0.34642 0.34611 0.35949 0.36216 0.36491 0.36056 0.36068 0.36089 0.35879 0.35583 0.3629 0.36095 0.36252 0.35744 0.37029 0.38141 0.38523 0.38652 0.41723 0.40976 1 0.64113 0.38165 0.36814 0.38126 0.36798 0.37606 0.19982 0 0
0.25565 0.25314 0.25468 0.24541 0.25068 0.2471 0.24478 0.25174 0.2448 0.25731 0.25073 0.25599 0.24398 0.25034 0.25254 0.24032 0.24102 0.23958 0.24591 0.25692 0.2542 0.23762 0.23095 0.2298 0.21371 0.24702 0.23392 0.22817 0.22156 0.22337 0.24089 0.24315 0.24353 0.2256 0.22525 0.23756 0.24052 0.24533 0.23668 0.23241 0.24443 0.24596 0.23854 0.25194 0.23763 0.24805 0.25932 0.24518 0.21171 0.25051 0.25467 0.24445 0.2591 0.25473 0.28244 0.28122 0.28053 0.25363 0.25424 0.24808 0.36 0.35767 0.36144 0.36854 0.36645 0.36809 0.36828 0.36135 0.3632 0.35601 0.35846 0.34752 0.35321 0.35221 0.35697 0.35086 0.34371 0.34626 0.35643 0.36044 0.34296 0.34008 0.34699 0.34668 0.36006 0.36273 0.36548 0.36113 0.36125 0.36146 0.35936 0.3564 0.36347 0.36152 0.36309 0.35801 0.37086 0.38198 0.3858 0.38709 0.4178 0.41033 0.64113 1 0.38222 0.36871 0.38183 0.36855 0.37663 0.20039 0 0
0.25861 0.2561 0.25764 0.24837 0.25364 0.25006 0.24774 0.2547 0.24776 0.26027 0.25369 0.25895 0.24694 0.2533 0.2555 0.24328 0.24398 0.24254 0.24887 0.25988 0.25716 0.24058 0.23391 0.23276 0.21667 0.24998 0.23688 0.23113 0.22452 0.22633 0.24385 0.24611 0.24649 0.22856 0.22821 0.24052 0.24348 0.24829 0.23964 0.23537 0.24739 0.24892 0.2415 0.2549 0.24059 0.25101 0.26228 0.24814 0.21467 0.25347 0.25763 0.24741 0.26206 0.25769 0.2854 0.28418 0.28349 0.25659 0.2572 0.25104 0.36296 0.36063 0.3644 0.3715 0.36941 0.37105 0.37124 0.36431 0.36616 0.35897 0.36142 0.35048 0.35617 0.35517 0.35993 0.35382 0.34667 0.34922 0.35939 0.3634 0.34592 0.34304 0.34995 0.34964 0.36302 0.36569 0.36844 0.36409 0.36421 0.36442 0.36232 0.35936 0.36643 0.36448 0.36605 0.36097 0.37382 0.36998 0.3738 0.37509 0.3887 0.38123 0.38165 0.38222 1 0.37167 0.38479 0.37151 0.37959 0.20335 0 0
0.25264 0.25013 0.25167 0.2424 0.24767 0.24409 0.24177 0.24873 0.24179 0.2543 0.24772 0.25298 0.24097 0.24733 0.24953 0.23731 0.23801 0.23657 0.2429 0.25391 0.25119 0.23461 0.22794 0.22679 0.2107 0.24401 0.23091 0.22516 0.21855 0.22036 0.23788 0.24014 0.24052 0.22259 0.22224 0.23455 0.23751 0.24232 0.23367 0.2294 0.24142 0.24295 0.23553 0.24893 0.23462 0.24504 0.25631 0.24217 0.2087 0.2475 0.25166 0.24144 0.25609 0.25172 0.27943 0.27821 0.27752 0.25062 0.25123 0.24507 0.35699 0.35466 0.35843 0.36553 0.36344 0.36508 0.36527 0.35834 0.36019 0.353 0.35545 0.34451 0.3502 0.3492 0.35396 0.34785 0.3407 0.34325 0.35342 0.35743 0.33995 0.33707 0.34398 0.34367 0.35705 0.35972 0.36247 0.35812 0.35824 0.35845 0.35635 0.35339 0.36046 0.35851 0.36008 0.355 0.36785 0.35647 0.36029 0.36158 0.37519 0.36772 0.36814 0.36871 0.37167 1 0.60378 0.51786 0.52594 0.19738 0 0
0.26576 0.26325 0.26479 0.25552 0.26079 0.25721 0.25489 0.26185 0.25491 0.26742 0.26084 0.2661 0.25409 0.26045 0.26265 0.25043 0.25113 0.24969 0.25602 0.26703 0.26431 0.24773 0.24106 0.23991 0.22382 0.25713 0.24403 0.23828 0.23167 0.23348 0.251 0.25326 0.25364 0.23571 0.23536 0.24767 0.25063 0.25544 0.24679 0.24252 0.25454 0.25607 0.24865 0.26205 0.24774 0.25816 0.26943 0.25529 0.22182 0.26062 0.26478 0.25456 0.26921 0.26484 0.29255 0.29133 0.29064 0.26374 0.26435 0.25819 0.37011 0.36778 0.37155 0.37865 0.37656 0.3782 0.37839 0.37146 0.37331 0.36612 0.36857 0.35763 0.36332 0.36232 0.36708 0.36097 0.35382 0.35637 0.36654 0.37055 0.35307 0.35019 0.3571 0.35679 0.37017 0.37284 0.37559 0.37124 0.37136 0.37157 0.36947 0.36651 0.37358 0.37163 0.3732 0.36812 0.38097 0.36959 0.37341 0.3747 0.38831 0.38084 0.38126 0.38183 0.38479 0.60378 1 0.53098 0.53906 0.2105 0 0
0.25248 0.24997 0.25151 0.24224 0.24751 0.24393 0.24161 0.24857 0.24163 0.25414 0.24756 0.25282 0.24081 0.24717 0.24937 0.23715 0.23785 0.23641 0.24274 0.25375 0.25103 0.23445 0.22778 0.22663 0.21054 0.24385 0.23075 0.225 0.21839 0.2202 0.23772 0.23998 0.24036 0.22243 0.22208 0.23439 0.23735 0.24216 0.23351 0.22924 0.24126 0.24279 0.23537 0.24877 0.23446 0.24488 0.25615 0.24201 0.20854 0.24734 0.2515 0.24128 0.25593 0.25156 0.27927 0.27805 0.27736 0.25046 0.25107 0.24491 0.35683 0.3545 0.35827 0.36537 0.36328 0.36492 0.36511 0.35818 0.36003 0.35284 0.35529 0.34435 0.35004 0.34904 0.3538 0.34769 0.34054 0.34309 0.35326 0.35727 0.33979 0.33691 0.34382 0.34351 0.35689 0.35956 0.36231 0.35796 0.35808 0.35829 0.35619 0.35323 0.3603 0.35835 0.35992 0.35484 0.36769 0.35631 0.36013 0.36142 0.37503 0.36756 0.36798 0.36855 0.37151 0.51786 0.53098 1 0.61372 0.19722 0 0
0.26056 0.25805 0.25959 0.25032 0.25559 0.25201 0.24969 0.25665 0.24971 0.26222 0.25564 0.2609 0.24889 0.25525 0.25745 0.24523 0.24593 0.24449 0.25082 0.26183 0.25911 0.24253 0.23586 0.23471 0.21862 0.25193 0.23883 0.23308 0.22647 0.22828 0.2458 0.24806 0.24844 0.23051 0.23016 0.24247 0.24543 0.25024 0.24159 0.23732 0.24934 0.25087 0.24345 0.25685 0.24254 0.25296 0.26423 0.25009 0.21662 0.25542 0.25958 0.24936 0.26401 0.25964 0.28735 0.28613 0.28544 0.25854 0.25915 0.25299 0.36491 0.36258 0.36635 0.37345 0.37136 0.373 0.37319 0.36626 0.36811 0.36092 0.36337 0.35243 0.35812 0.35712 0.36188 0.35577 0.34862 0.35117 0.36134 0.36535 0.34787 0.34499 0.3519 0.35159 0.36497 0.36764 0.37039 0.36604 0.36616 0.36637 0.36427 0.36131 0.36838 0.36643 0.368 0.36292 0.37577 0.36439 0.36821 0.3695 0.38311 0.37564 0.37606 0.37663 0.37959 0.52594 0.53906 0.61372 1 0.2053 0 0
0.21398 0.21147 0.21301 0.20374 0.20901 0.20543 0.20311 0.21007 0.20313 0.21564 0.20906 0.21432 0.20231 0.20867 0.21087 0.19865 0.19935 0.19791 0.20424 0.21525 0.21253 0.19595 0.18928 0.18813 0.17204 0.20535 0.19225 0.1865 0.17989 0.1817 0.19922 0.20148 0.20186 0.18393 0.18358 0.19589 0.19885 0.20366 0.19501 0.19074 0.20276 0.20429 0.19687 0.21027 0.19596 0.20638 0.21765 0.20351 0.17004 0.20884 0.213 0.20278 0.19407 0.1897 0.21741 0.21619 0.2155 0.1886 0.18921 0.18305 0.20087 0.19854 0.20231 0.20941 0.20732 0.20896 0.20915 0.20222 0.20407 0.19688 0.19933 0.18839 0.19408 0.19308 0.19784 0.19173 0.18458 0.18713 0.1973 0.20131 0.18383 0.18095 0.18786 0.18755 0.20093 0.2036 0.20635 0.202 0.20212 0.20233 0.20023 0.19727 0.20434 0.20239 0.20396 0.19888 0.21173 0.18815 0.19197 0.19326 0.20687 0.1994 0.19982 0.20039 0.20335 0.19738 0.2105 0.19722 0.2053 1 0 0
0 0 0 0 0 0 0 0 0 0 0 0 0 0 0 0 0 0 0 0 0 0 0 0 0 0 0 0 0 0 0 0 0 0 0 0 0 0 0 0 0 0 0 0 0 0 0 0 0 0 0 0 0 0 0 0 0 0 0 0 0 0 0 0 0 0 0 0 0 0 0 0 0 0 0 0 0 0 0 0 0 0 0 0 0 0 0 0 0 0 0 0 0 0 0 0 0 0 0 0 0 0 0 0 0 0 0 0 0 0 1 0
0 0 0 0 0 0 0 0 0 0 0 0 0 0 0 0 0 0 0 0 0 0 0 0 0 0 0 0 0 0 0 0 0 0 0 0 0 0 0 0 0 0 0 0 0 0 0 0 0 0 0 0 0 0 0 0 0 0 0 0 0 0 0 0 0 0 0 0 0 0 0 0 0 0 0 0 0 0 0 0 0 0 0 0 0 0 0 0 0 0 0 0 0 0 0 0 0 0 0 0 0 0 0 0 0 0 0 0 0 0 0 1
