# Supplementary material for: Inferring multi-target QSAR models with taxonomy-based multi-task learning
Source: J Cheminform. 2013 Jul 11;5:33. doi: 10.1186/1758-2946-5-33 (PMC4104930; doi:10.1186/1758-2946-5-33)
Supplement: Additional file 4 — Additional result plots for the whole kinome data. The ZIP files contains PDF documents that depict the detailed results of the kinome experiments with the described setup and with a setup without feature selection. Each figure shows two bar diagrams that visualize the MSE and Q2 of the five algorithms on all 112 protein kinases. [file 1758-2946-5-33-S4.zip]

Archive with 3 entries (3 files):
- ResultsKinome_ECFP6_20bit.pdf
- ResultsKinome_ECFP6_20bit_no_featureSelection.pdf
- readme.txt
