# Supplementary material for: Inferring multi-target QSAR models with taxonomy-based multi-task learning
Source: J Cheminform. 2013 Jul 11;5:33. doi: 10.1186/1758-2946-5-33 (PMC4104930; doi:10.1186/1758-2946-5-33)
Supplement: Additional file 4 — Additional result plots for the whole kinome data. The ZIP files contains PDF documents that depict the detailed results of the kinome experiments with the described setup and with a setup without feature selection. Each figure shows two bar diagrams that visualize the MSE and Q2 of the five algorithms on all 112 protein kinases. [file 1758-2946-5-33-S4.zip › readme.txt]

These supplementary files show the MSE of the five methods tSVM, 1SVM, TDMTtax, TDMTgs, and GRMT on all of the 278 human protein kinases
examined in this study. The results of the SVR prediction using ECFP 4 with a hash space of 2^20 bit were grouped according to
their target like it was done in the paper. Both plots show the results with an without a feature filter of 90%. This means
in case of a filtered data set features that occurred in more than 89% of the molecules were omitted. 
